# Supplementary material for: Constructing a Model Using Clock‐Related lncRNAs for Predicting the Tumor Microenvironment of Gliomas
Source: Brain Behav. 2025 Oct 15;15(10):e71000. doi: 10.1002/brb3.71000 (PMC12528804; doi:10.1002/brb3.71000)
Supplement: Supplementary file 2 — Supplementary Table 2 mRNAs expression differences between the clusters [file BRB3-15-e71000-s003.xlsx]

## Sheet: 0_deg
Tag	logFC	AveExpr	t	P.Value	adj.P.Val	B
IGFBP2	3.97919	10.8712	30.918	2.66129e-131	5.11847e-127	289.268
TEF	-1.94484	11.5035	-30.307	6.66766e-128	6.41196e-124	281.472
CRY2	-1.81428	11.8956	-29.9146	1.02996e-125	6.60305e-122	276.451
TIMP1	3.80924	10.7129	29.3564	1.35857e-122	6.53236e-119	269.294
TNFRSF12A	3.1535	9.17616	29.0558	6.55379e-121	2.52098e-117	265.432
SERPINH1	2.17474	11.0608	28.7799	2.3095e-119	7.4031e-116	261.884
MCUB	2.5672	8.63131	28.3637	5.01024e-117	1.3766e-113	256.524
EMP3	3.63735	9.07644	28.1916	4.6462e-116	1.117e-112	254.305
CLIC1	2.20767	11.4335	27.985	6.73615e-115	1.43952e-111	251.641
IGF2BP3	4.6895	#NAME?	28.151	1.00657e-114	1.93593e-111	251.244
TAGLN2	2.27996	12.2947	27.5393	2.17121e-112	3.79627e-109	245.887
HPSE2	-4.84874	#NAME?	-27.5708	3.20279e-112	5.13328e-109	245.5
ANXA2	2.6229	11.8132	27.4472	7.17152e-112	1.061e-108	244.696
ABCC3	4.37336	7.62714	27.3393	2.9066e-111	3.99305e-108	243.302
COL4A1	3.06443	11.7616	27.2952	5.14537e-111	6.59739e-108	242.733
GABBR1	-2.33014	14.0428	-27.1296	4.41267e-110	5.3043e-107	240.592
NNMT	3.90342	7.92193	26.986	2.84443e-109	3.21805e-106	238.735
CHI3L1	5.70111	11.6278	26.9279	6.04479e-109	6.45886e-106	237.984
PRLHR	-5.5981	#NAME?	-26.9713	4.26494e-108	4.31725e-105	236.038
PDPN	3.85062	10.194	26.7416	6.78746e-108	6.52716e-105	235.574
GAS2L3	2.60379	7.4182	26.6533	2.13722e-107	1.95739e-104	234.432
GPX8	3.30132	6.65316	26.6362	2.66735e-107	2.33187e-104	234.211
CPEB3	-2.09117	9.48435	-26.5382	9.52254e-107	7.96291e-104	232.943
RAB42	2.43026	6.5129	26.3333	1.3635e-105	1.09267e-102	230.291
PPM1L	-1.85072	11.7199	-26.2603	3.52019e-105	2.65709e-102	229.346
WEE1	2.02862	9.79841	26.2577	3.63796e-105	2.65709e-102	229.313
FAM133A	-3.07128	#NAME?	-26.2635	3.73012e-105	2.65709e-102	229.288
SHOX2	5.36834	#NAME?	26.4039	1.56941e-103	1.07802e-100	225.575
NAP1L3	-1.79733	11.8634	-25.8781	5.0391e-103	3.34197e-100	224.4
IKBIP	1.46276	8.86551	25.8312	9.2673e-103	5.94127e-100	223.793
ALDH5A1	-1.65493	12.4098	-25.8203	1.06804e-102	6.62632e-100	223.651
ADAM12	2.99979	7.76752	25.786	1.66689e-102	1.00185e-99	223.208
COL4A2	2.57946	12.0534	25.782	1.75603e-102	1.02344e-99	223.156
PLEK2	2.88251	#NAME?	25.7233	5.51518e-102	3.11981e-99	222.017
CCNB1	1.99861	9.35143	25.6043	1.76811e-101	9.71601e-99	220.855
FAM13C	-1.97406	10.2487	-25.5456	3.78795e-101	2.02371e-98	220.096
KCNIP3	-2.53455	11.2432	-25.5208	5.22548e-101	2.71626e-98	219.775
NOX4	2.55474	6.06644	25.5063	6.31467e-101	3.19606e-98	219.586
ALDH2	-1.51703	13.2447	-25.479	8.9977e-101	4.43278e-98	219.234
ANXA1	3.14738	11.2502	25.4771	9.21911e-101	4.43278e-98	219.209
SLC22A6	-3.70959	#NAME?	-25.5459	1.28657e-100	6.03528e-98	218.88
CASP6	1.37494	8.01367	25.447	1.36286e-100	6.24093e-98	218.82
TUBA1C	2.18119	9.54586	25.3587	4.29386e-100	1.92055e-97	217.676
CSMD3	-4.02988	#NAME?	-25.3278	7.02663e-100	3.07144e-97	217.186
IGIP	-1.46675	11.1423	-25.2844	1.12704e-99	4.81696e-97	216.715
FRA10AC1	-1.40394	10.397	-25.2615	1.51596e-99	6.33838e-97	216.42
RASL10A	-2.71216	9.47855	-25.2572	1.60297e-99	6.55956e-97	216.364
DEPDC1	3.12793	#NAME?	25.2018	3.60464e-99	1.44434e-96	215.557
SPHKAP	-4.24799	#NAME?	-25.2017	3.94902e-99	1.55003e-96	215.466
PLP2	2.42833	8.81902	25.1622	5.50949e-99	2.11107e-96	215.134
PTTG1	2.33502	8.67032	25.1609	5.59791e-99	2.11107e-96	215.118
ATP6V1G2	-2.1499	11.1832	-25.1559	5.97598e-99	2.21031e-96	215.053
FSTL5	-3.74681	#NAME?	-25.109	1.88166e-98	6.82829e-96	213.911
CDC20	2.7847	8.21857	24.9194	1.28896e-97	4.59084e-95	211.993
PTPRT	-3.47269	10.2785	-24.9145	1.37247e-97	4.79939e-95	211.93
TUB	-1.93169	12.263	-24.894	1.7915e-97	6.15283e-95	211.665
KSR2	-3.87368	#NAME?	-24.8525	3.654e-97	1.23294e-94	210.955
CRTAC1	-3.26227	10.4359	-24.8322	3.99808e-97	1.32578e-94	210.865
FAIM2	-1.94193	13.7786	-24.8245	4.41459e-97	1.43908e-94	210.766
ARPP21	-2.53903	10.7024	-24.7821	7.65214e-97	2.45289e-94	210.218
FSTL1	1.81867	12.0056	24.7714	8.79139e-97	2.77188e-94	210.08
CASP4	1.91383	8.57061	24.7357	1.39781e-96	4.33613e-94	209.617
NDRG2	-1.93144	15.7989	-24.7283	1.53972e-96	4.70053e-94	209.521
SGSM1	-2.62575	9.37774	-24.7255	1.59676e-96	4.79851e-94	209.485
PLAT	2.32657	10.2423	24.6793	2.90813e-96	8.60494e-94	208.887
GLUD1	-1.41791	14.3202	-24.6723	3.18424e-96	9.27916e-94	208.797
CA3	3.53912	6.27671	24.6538	4.045e-96	1.16116e-93	208.559
CDK2	1.55672	9.12296	24.5794	1.06223e-95	3.00441e-93	207.597
GPX7	1.48381	8.93864	24.5155	2.43515e-95	6.78771e-93	206.77
SSTR1	-4.17144	#NAME?	-24.5268	2.70274e-95	7.42598e-93	206.667
LRIT2	-2.95494	#NAME?	-24.6639	2.86151e-95	7.75146e-93	206.616
MGAT4C	-3.39352	#NAME?	-24.4752	4.46369e-95	1.19236e-92	206.167
GDF15	3.39963	5.98231	24.4434	6.20482e-95	1.63476e-92	205.838
TMSB4X	1.41628	15.507	24.4367	6.76159e-95	1.75737e-92	205.752
S100A11	2.10534	10.8727	24.3992	1.09999e-94	2.82081e-92	205.268
OSTC	1.04986	10.609	24.3501	2.07966e-94	5.26291e-92	204.633
CD58	1.92298	8.05387	24.3468	2.16939e-94	5.41867e-92	204.591
PHYHIPL	-2.03368	13.2048	-24.3251	2.87614e-94	7.09189e-92	204.31
S100A4	2.78803	7.84297	24.3138	3.33002e-94	8.10711e-92	204.164
KCNB1	-2.66706	11.1004	-24.2883	4.63342e-94	1.11393e-91	203.835
IGF2BP2	3.22767	6.47822	24.2604	6.65608e-94	1.58045e-91	203.474
TGIF1	1.71192	9.89105	24.2525	7.37497e-94	1.72979e-91	203.372
CDCA8	2.41114	7.71665	24.2464	7.98168e-94	1.84954e-91	203.293
METTL7B	3.42145	9.25294	24.2191	1.13683e-93	2.60293e-91	202.94
FAM114A1	1.6137	9.38849	24.2079	1.31377e-93	2.97267e-91	202.796
SHANK2	-3.15471	9.58714	-24.1955	1.54354e-93	3.45197e-91	202.636
ALDOC	-2.14118	14.5362	-24.1049	4.99281e-93	1.10375e-90	201.466
TRPM8	4.04075	#NAME?	24.1554	8.11932e-93	1.77453e-90	200.987
STEAP3	2.62427	9.63086	24.0644	8.43687e-93	1.82322e-90	200.943
GNAL	-2.64431	9.2713	-24.0407	1.14656e-92	2.4502e-90	200.638
PLAU	2.63793	8.17285	24.0043	1.83923e-92	3.88725e-90	200.167
NALCN	-2.10235	10.7256	-23.9542	3.51719e-92	7.35284e-90	199.521
COL5A2	2.34516	10.2538	23.9458	3.92013e-92	8.10708e-90	199.413
NET1	-1.84387	11.3295	-23.9338	4.58287e-92	9.37685e-90	199.257
PTX3	3.04933	7.08656	23.8967	7.40401e-92	1.49896e-89	198.779
RTP5	-3.59878	#NAME?	-23.9011	7.56141e-92	1.51488e-89	198.758
CLCF1	2.47663	6.26006	23.8668	1.09142e-91	2.16405e-89	198.392
HLF	-2.12112	10.6145	-23.851	1.33918e-91	2.62821e-89	198.189
REPS2	-2.55545	10.4627	-23.834	1.66734e-91	3.23918e-89	197.97
CENPA	2.87825	5.95783	23.8124	2.20803e-91	4.24671e-89	197.69
SERPINA5	3.82106	#NAME?	23.782	9.01677e-91	1.71703e-88	196.293
CACNG2	-4.26433	#NAME?	-23.7184	1.61373e-90	3.04283e-88	195.712
SLC43A3	2.06506	8.10433	23.6271	2.42767e-90	4.51129e-88	195.302
LOX	2.51475	7.91421	23.6267	2.43942e-90	4.51129e-88	195.297
JPH3	-3.42971	10.205	-23.603	3.31726e-90	6.07628e-88	194.99
SCD	-1.93513	15.4827	-23.6015	3.38148e-90	6.13547e-88	194.971
GLA	0.950639	9.53355	23.6006	3.42129e-90	6.14968e-88	194.96
CDHR1	-2.70186	10.4683	-23.5639	5.50126e-90	9.79682e-88	194.486
DUSP26	-2.32526	10.6159	-23.5621	5.63102e-90	9.9359e-88	194.463
DNAJC12	-1.61403	9.5061	-23.5413	7.36617e-90	1.28794e-87	194.196
TNFRSF11B	3.00209	6.15531	23.5266	8.9074e-90	1.54339e-87	194.006
PLAUR	2.10773	8.46176	23.4634	2.01621e-89	3.4623e-87	193.192
HOXA5	5.30123	#NAME?	24.3983	3.49571e-89	5.89764e-87	192.691
NOG	-2.63418	8.57369	-23.4212	3.4818e-89	5.89764e-87	192.648
CTIF	-1.38872	12.1945	-23.4093	4.05916e-89	6.78868e-87	192.495
CD248	2.44817	8.43022	23.3119	1.42935e-88	2.36988e-86	191.241
TNFAIP6	3.07635	6.43275	23.3092	1.48054e-88	2.43378e-86	191.206
DNM3	-2.07087	11.499	-23.3042	1.57916e-88	2.5739e-86	191.141
SLC1A6	-3.69012	#NAME?	-23.3369	1.60875e-88	2.60009e-86	191.125
FRY	-1.71438	11.7797	-23.2981	1.70911e-88	2.73927e-86	191.063
PDE2A	-2.38292	10.9745	-23.275	2.30248e-88	3.65981e-86	190.766
WASF3	-1.56064	11.6859	-23.2736	2.3434e-88	3.69432e-86	190.748
SNAP91	-3.19136	11.0445	-23.2611	2.75457e-88	4.30721e-86	190.587
CALN1	-3.50042	#NAME?	-23.2218	4.91798e-88	7.62803e-86	190.01
SSTR2	-2.67889	9.86611	-23.2114	5.23503e-88	8.05483e-86	189.947
AURKA	1.76546	7.97416	23.2001	6.06253e-88	9.25402e-86	189.801
TNK2	-1.85516	13.5754	-23.176	8.26978e-88	1.25238e-85	189.492
SRPX2	2.75186	8.23881	23.1457	1.22286e-87	1.83744e-85	189.102
MCF2L2	-2.47408	9.15273	-23.1387	1.33836e-87	1.99275e-85	189.012
IFITM10	-2.74088	9.39042	-23.1382	1.34694e-87	1.99275e-85	189.006
FAM171A1	-1.57165	12.2776	-23.1297	1.50345e-87	2.20731e-85	188.896
KIF2C	2.37245	8.15049	23.1235	1.62899e-87	2.37352e-85	188.816
PARPBP	1.6579	6.23638	23.1218	1.66486e-87	2.40754e-85	188.794
FAM155A	-2.73254	10.113	-23.1146	1.82667e-87	2.62181e-85	188.702
CHRNA9	3.94119	#NAME?	23.2361	2.25252e-87	3.2091e-85	188.503
GABRG1	-3.89774	9.10129	-23.0598	3.70733e-87	5.24287e-85	187.997
KHDRBS2	-3.15734	#NAME?	-23.0611	4.19972e-87	5.89585e-85	187.873
SH2D4A	2.76468	6.0921	22.944	1.65241e-86	2.30295e-84	186.508
KCNIP2	-2.74309	9.95199	-22.927	2.05543e-86	2.84404e-84	186.29
PYGL	1.7079	10.2004	22.9021	2.83436e-86	3.8938e-84	185.97
DGKK	-3.98606	#NAME?	-22.9393	3.07843e-86	4.19911e-84	185.891
ASF1B	2.49975	7.88974	22.8787	3.83606e-86	5.1957e-84	185.669
MYL12A	1.43137	10.6414	22.8337	6.85151e-86	9.21504e-84	185.091
CLEC5A	3.8733	#NAME?	22.8824	7.90221e-86	1.05544e-83	184.953
MMP9	4.18391	#NAME?	22.8268	9.86803e-86	1.30891e-83	184.729
AMER2	-2.18949	12.6915	-22.7819	1.33577e-85	1.75965e-83	184.425
CBX7	-1.59196	11.0987	-22.7345	2.45941e-85	3.21781e-83	183.817
NTNG2	-2.00702	10.4451	-22.7149	3.16594e-85	4.11422e-83	183.566
FABP5	3.27874	7.62567	22.6797	4.98127e-85	6.42985e-83	183.114
AMER3	-3.84115	#NAME?	-22.7103	5.05942e-85	6.48718e-83	183.101
MAP1LC3C	3.31515	#NAME?	22.7273	5.75227e-85	7.32672e-83	182.975
LIF	3.24153	#NAME?	22.6733	5.79084e-85	7.32732e-83	182.964
THRA	-1.37309	14.099	-22.6495	7.35357e-85	9.24387e-83	182.726
CDKN3	1.96983	7.22118	22.6338	8.99077e-85	1.12285e-82	182.526
RAD54B	1.51438	5.71784	22.6283	9.65157e-85	1.1976e-82	182.455
CBLN1	-3.61548	#NAME?	-22.6655	1.03112e-84	1.27126e-82	182.393
SHCBP1	1.92415	7.78665	22.5701	2.04191e-84	2.50141e-82	181.708
TMSB10	1.45866	14.0286	22.5569	2.42043e-84	2.94634e-82	181.539
IFNGR2	1.02116	10.7224	22.5396	3.02575e-84	3.66001e-82	181.317
PTPN22	2.45748	#NAME?	22.5298	3.92016e-84	4.71227e-82	181.059
FAM196B	-2.67363	8.54094	-22.4873	5.92707e-84	7.08045e-82	180.647
TMOD2	-1.62126	13.3542	-22.4582	8.61777e-84	1.02312e-81	180.274
GNG5	1.84124	7.12696	22.4181	1.44348e-83	1.70322e-81	179.76
PCOLCE	2.04102	8.91008	22.3863	2.17302e-83	2.5484e-81	179.352
PCBP3	-2.17049	8.81328	-22.382	2.29758e-83	2.67815e-81	179.297
CCNA2	2.18413	7.93876	22.3785	2.4024e-83	2.78346e-81	179.252
RUNDC3A	-2.13583	11.7313	-22.3692	2.70574e-83	3.11614e-81	179.134
SYT15	-1.91874	#NAME?	-22.3396	4.22652e-83	4.83861e-81	178.69
GRAMD1B	-1.78441	11.4207	-22.3177	5.24835e-83	5.97287e-81	178.474
GLRA3	-4.11667	#NAME?	-22.3554	5.46026e-83	6.17748e-81	178.438
GJC1	1.70421	9.09634	22.293	7.21116e-83	8.11066e-81	178.157
SERPINE1	3.25326	9.95039	22.2843	8.05726e-83	9.0096e-81	178.046
CCSER2	-1.36674	12.1116	-22.2815	8.35704e-83	9.29081e-81	178.01
GABRB3	-3.13693	10.6941	-22.2797	8.55744e-83	9.45893e-81	177.986
MXI1	-1.27173	12.4062	-22.2762	8.94216e-83	9.82769e-81	177.943
SH3GL2	-2.82407	#NAME?	-22.2744	9.75768e-83	1.0663e-80	177.856
FUT9	-2.50161	#NAME?	-22.2612	1.15665e-82	1.25683e-80	177.687
ITGA5	1.77114	10.2165	22.2409	1.4078e-82	1.52113e-80	177.49
PLCB1	-1.94889	11.4973	-22.2212	1.81283e-82	1.94783e-80	177.239
ZMYND11	-1.29108	12.7748	-22.2075	2.16172e-82	2.30979e-80	177.063
CDCA2	2.49039	#NAME?	22.205	2.3782e-82	2.52707e-80	176.969
CD276	1.23859	11.5792	22.196	2.50757e-82	2.6499e-80	176.915
VIM	2.28952	14.3143	22.1942	2.56355e-82	2.69425e-80	176.893
ATP8A1	-2.10426	11.7012	-22.1789	3.12201e-82	3.26335e-80	176.697
KIAA0040	2.06944	9.42282	22.1565	4.15922e-82	4.32401e-80	176.411
CEP55	2.54412	6.68716	22.1456	4.78434e-82	4.94716e-80	176.272
TMEM71	2.40248	5.77833	22.1385	5.24206e-82	5.39147e-80	176.181
COL6A2	2.60185	10.5649	22.1147	7.11728e-82	7.2812e-80	175.876
TK1	2.11479	8.12268	22.1077	7.78678e-82	7.92397e-80	175.786
TSPOAP1	-2.06367	11.5911	-22.1068	7.878e-82	7.97461e-80	175.775
MSN	1.79611	13.1546	22.095	9.16405e-82	9.22787e-80	175.624
HIST1H2BH	3.05751	#NAME?	22.9402	1.19059e-81	1.19263e-79	175.424
HGNC:24955	-3.30737	11.9943	-22.0715	1.23833e-81	1.23403e-79	175.324
ITGB3	2.10615	6.63791	22.0363	1.94651e-81	1.92975e-79	174.874
CARD16	2.1151	6.56269	22.0327	2.0381e-81	2.01019e-79	174.828
HTRA3	2.52558	6.34236	22.0218	2.34239e-81	2.29853e-79	174.689
CASKIN1	-2.09056	10.2336	-22.0114	2.67637e-81	2.61292e-79	174.556
CHEK2	1.33802	7.60983	22.0003	3.08601e-81	2.99764e-79	174.414
TARSL2	-1.25362	10.5116	-21.9916	3.4539e-81	3.33813e-79	174.302
FAM109B	1.46593	7.34202	21.9817	3.92048e-81	3.77013e-79	174.176
2023-09-03	-1.76896	13.4982	-21.9492	5.94254e-81	5.68622e-79	173.761
SLITRK5	-2.25626	10.1413	-21.9421	6.50972e-81	6.19809e-79	173.671
E2F7	2.70843	6.41914	21.9212	8.51415e-81	8.06663e-79	173.403
ELFN2	-3.18487	10.8863	-21.9089	9.95936e-81	9.38963e-79	173.247
ARL3	-1.01001	11.8342	-21.9041	1.05942e-80	9.93941e-79	173.185
MSR1	2.34481	9.68143	21.8991	1.13001e-80	1.05503e-78	173.121
ASB13	-1.17104	11.0012	-21.8987	1.13576e-80	1.05527e-78	173.116
SCG3	-2.38739	14.0332	-21.8899	1.27041e-80	1.1747e-78	173.005
PDLIM1	2.22829	8.49523	21.8755	1.52812e-80	1.40623e-78	172.82
NAP1L2	-2.18918	9.9623	-21.8744	1.5506e-80	1.42012e-78	172.806
SKA1	2.47407	6.31536	21.871	1.61857e-80	1.47535e-78	172.763
ACADSB	-1.22194	10.5572	-21.8666	1.71266e-80	1.55375e-78	172.707
NR1D2	-1.24553	11.5491	-21.8366	2.51478e-80	2.27074e-78	172.324
ZNF483	-1.48049	11.1459	-21.8083	3.61643e-80	3.25022e-78	171.962
OTUD7A	-1.84536	9.7466	-21.8074	3.65776e-80	3.27208e-78	171.951
CSDC2	-2.77435	#NAME?	-21.8103	3.74296e-80	3.33279e-78	171.928
PC	-1.27413	12.0875	-21.8005	3.99519e-80	3.54099e-78	171.863
TOM1L2	-1.22753	12.8151	-21.7647	6.31676e-80	5.57295e-78	171.407
PSRC1	1.70125	11.1279	21.7527	7.37004e-80	6.47251e-78	171.253
HDAC4	-1.44914	11.5543	-21.7478	7.84271e-80	6.85631e-78	171.191
TREM1	3.52579	#NAME?	21.7617	1.00369e-79	8.73487e-78	170.948
HRH3	-3.49365	#NAME?	-21.7221	1.56493e-79	1.35578e-77	170.506
DPYD	1.97888	9.22888	21.6892	1.6612e-79	1.43273e-77	170.443
KIF4A	2.22478	8.31358	21.6835	1.7851e-79	1.53272e-77	170.372
NRG3	-2.49267	9.3408	-21.674	2.01616e-79	1.72341e-77	170.25
CNNM2	-1.3047	9.76651	-21.6717	2.07665e-79	1.76726e-77	170.221
TRIM8	-1.07207	12.6246	-21.6496	2.75372e-79	2.33314e-77	169.94
EMILIN2	2.17945	8.25059	21.6141	4.33772e-79	3.6591e-77	169.487
GUSB	0.995807	11.0259	21.611	4.51446e-79	3.79156e-77	169.447
FAM20C	1.42928	11.8169	21.5984	5.30286e-79	4.43434e-77	169.287
FO681492.1	-2.08374	6.62273	-21.5974	5.37068e-79	4.47161e-77	169.274
ZDHHC22	-2.6584	11.7913	-21.5925	5.71685e-79	4.73932e-77	169.212
POSTN	5.32355	#NAME?	21.6494	6.03566e-79	4.97503e-77	169.164
CCNB2	2.53516	7.86908	21.588	6.05291e-79	4.97503e-77	169.155
RTN1	-2.07045	13.5044	-21.5876	6.08546e-79	4.98049e-77	169.15
DLGAP1	-2.12878	11.6452	-21.5821	6.52754e-79	5.31967e-77	169.08
PDIA4	1.17368	12.4871	21.5517	9.62854e-79	7.81374e-77	168.692
PINLYP	2.22737	7.22409	21.5387	1.13686e-78	9.18705e-77	168.527
RAB32	1.70333	8.6073	21.5375	1.15406e-78	9.28702e-77	168.512
SLC9A2	-2.65472	#NAME?	-21.5787	1.16381e-78	9.28775e-77	168.509
PSD	-2.42148	11.5041	-21.5369	1.16285e-78	9.28775e-77	168.504
CHRNA4	-3.04182	#NAME?	-21.5392	1.19783e-78	9.51979e-77	168.475
KIF23	2.39293	7.50087	21.5231	1.38832e-78	1.09883e-76	168.328
ETNPPL	-3.42109	11.2812	-21.5159	1.52092e-78	1.19885e-76	168.237
UNC79	-2.39172	10.2178	-21.5145	1.54961e-78	1.21648e-76	168.218
HOXA1	3.13561	#NAME?	21.8234	1.78895e-78	1.39299e-76	168.106
CENPK	2.26732	6.95605	21.505	1.74952e-78	1.36783e-76	168.098
FBXW4	-1.2098	11.4664	-21.4994	1.87883e-78	1.45708e-76	168.026
FLRT1	-2.2383	9.5169	-21.4742	2.59215e-78	2.0022e-76	167.706
KDELR2	0.919853	12.6621	21.4676	2.8196e-78	2.16917e-76	167.622
HOXB3	4.13368	#NAME?	21.5479	2.96043e-78	2.26844e-76	167.582
RAB34	2.10942	9.60992	21.4454	3.74478e-78	2.85807e-76	167.339
CHGB	-2.92076	11.3526	-21.4432	3.84876e-78	2.92582e-76	167.312
SMIM3	1.69069	9.99372	21.4425	3.88602e-78	2.93623e-76	167.302
SERP2	-1.23134	9.91654	-21.4423	3.89299e-78	2.93623e-76	167.301
PRICKLE3	1.62238	6.45925	21.442	3.90999e-78	2.93753e-76	167.296
HMGN5	-1.55308	9.88318	-21.431	4.49801e-78	3.36615e-76	167.157
KIF18A	2.2671	6.32275	21.4016	6.54643e-78	4.88014e-76	166.783
CYS1	-2.14058	7.59706	-21.3849	8.10111e-78	6.01578e-76	166.571
PER3	-1.59622	10.5086	-21.365	1.0452e-77	7.73167e-76	166.317
ORC1	2.04926	6.61413	21.358	1.14262e-77	8.41991e-76	166.228
PDZD4	-1.77327	13.1708	-21.352	1.2325e-77	9.04756e-76	166.152
INA	-3.53858	10.4191	-21.3336	1.55831e-77	1.13958e-75	165.919
CADM2	-1.95516	12.85	-21.3188	1.88209e-77	1.37115e-75	165.731
PDZD8	-1.36788	11.3514	-21.3058	2.22286e-77	1.61329e-75	165.565
KIF20A	2.84438	7.36256	21.2942	2.57862e-77	1.86446e-75	165.417
LOXL1	2.54712	6.81639	21.2873	2.81397e-77	2.02701e-75	165.33
KDELR3	2.0464	6.36897	21.281	3.05083e-77	2.18943e-75	165.249
BCL2L12	1.45369	7.51847	21.2547	4.26507e-77	3.04944e-75	164.916
SAMD8	-1.25052	12.3581	-21.246	4.76558e-77	3.39468e-75	164.805
DSCAML1	-2.6905	10.7137	-21.2395	5.17362e-77	3.67174e-75	164.723
TAS2R4	-1.84674	6.57495	-21.2379	5.27904e-77	3.73278e-75	164.703
HTR1A	-3.83606	#NAME?	-21.3617	6.01674e-77	4.23883e-75	164.589
KIF1A	-1.84282	14.6676	-21.2043	8.10592e-77	5.68982e-75	164.276
GRIN3A	-3.0574	7.87379	-21.1998	8.58085e-77	6.00129e-75	164.219
TUBB6	1.88092	9.93917	21.1974	8.84548e-77	6.15899e-75	164.189
NAMPT	1.84542	12.1147	21.1972	8.87037e-77	6.15899e-75	164.186
CUX2	-3.66415	8.22447	-21.1828	1.06532e-76	7.37023e-75	164.004
COL3A1	3.27421	10.2012	21.1812	1.08828e-76	7.50213e-75	163.982
DOK6	-2.63288	9.24227	-21.1762	1.15859e-76	7.9583e-75	163.92
LGALS1	1.74385	12.421	21.1752	1.17426e-76	8.0372e-75	163.907
RANBP17	-2.6954	6.95195	-21.1451	1.72248e-76	1.17476e-74	163.525
TMEM151B	-2.74663	9.91695	-21.1391	1.85841e-76	1.263e-74	163.449
P3H1	1.0371	9.85749	21.1336	1.99544e-76	1.35135e-74	163.378
LTF	4.95347	#NAME?	21.1327	2.13299e-76	1.43943e-74	163.313
RUNX1T1	-1.74554	8.97425	-21.1237	2.26203e-76	1.52118e-74	163.254
SLC8A2	-2.98237	9.25795	-21.1176	2.44524e-76	1.63865e-74	163.176
EN1	4.403	#NAME?	21.5434	3.13227e-76	2.09177e-74	162.974
DLGAP5	3.02133	#NAME?	21.127	3.38895e-76	2.25535e-74	162.855
SPTBN2	-2.0472	11.9459	-21.0913	3.41469e-76	2.26465e-74	162.843
ADARB2	-2.95218	9.36403	-21.0844	3.72889e-76	2.46452e-74	162.756
CAMSAP3	-2.56585	8.87547	-21.0841	3.74301e-76	2.46539e-74	162.752
CISH	1.83765	6.57495	21.0761	4.14679e-76	2.72202e-74	162.65
TPM4	1.10227	13.045	21.0616	4.98434e-76	3.26068e-74	162.466
CNTNAP2	-2.77159	10.2322	-21.0609	5.02966e-76	3.27917e-74	162.457
MAPT	-1.67639	14.2778	-21.0598	5.10457e-76	3.31677e-74	162.443
HOXC4	2.8354	#NAME?	21.065	5.32707e-76	3.44968e-74	162.401
TCEAL2	-1.87911	11.8018	-21.0537	5.51098e-76	3.5568e-74	162.366
GALNT5	3.65942	#NAME?	21.2693	6.53716e-76	4.20499e-74	162.221
JPH4	-2.38938	11.8411	-21.0378	6.74657e-76	4.32523e-74	162.165
FRRS1	1.8137	6.16976	21.0284	7.60426e-76	4.85498e-74	162.046
TEAD2	1.66324	8.41645	21.0282	7.62337e-76	4.85498e-74	162.043
KIF21B	-2.02164	12.2303	-21.0199	8.47652e-76	5.38049e-74	161.937
CYP17A1	-1.93486	#NAME?	-21.2758	1.00182e-75	6.33819e-74	161.803
NMNAT2	-2.48395	11.0454	-21.0026	1.05667e-75	6.66328e-74	161.718
GALNT13	-3.0815	11.7433	-20.9839	1.33926e-75	8.41767e-74	161.482
SOCS3	2.85438	9.45797	20.9729	1.54098e-75	9.65397e-74	161.342
OTP	4.58759	#NAME?	21.6571	2.46975e-75	1.54223e-73	160.94
ZBTB47	-1.32195	12.275	-20.9332	2.55181e-75	1.58831e-73	160.839
CKS2	1.63355	8.91013	20.9299	2.66006e-75	1.65035e-73	160.798
KPNA2	1.16161	11.5681	20.9115	3.36149e-75	2.07883e-73	160.565
SCRT1	-3.32508	8.87153	-20.9064	3.58784e-75	2.2117e-73	160.5
BRINP1	-2.69153	10.3113	-20.9005	3.86728e-75	2.37634e-73	160.425
PLSCR1	1.61341	10.1355	20.8713	5.60385e-75	3.43245e-73	160.056
SYDE1	1.13065	10.0863	20.8625	6.26116e-75	3.82288e-73	159.945
TNR	-3.01624	14.0319	-20.8605	6.42304e-75	3.90931e-73	159.92
SERPING1	2.05071	11.5611	20.8523	7.1296e-75	4.32567e-73	159.816
COL1A1	3.24061	10.2777	20.8516	7.19764e-75	4.35321e-73	159.806
DPEP1	3.50456	#NAME?	20.8801	7.29882e-75	4.40057e-73	159.796
CACNA2D2	-1.9144	8.4402	-20.8448	7.84115e-75	4.71278e-73	159.721
ITPRIPL1	1.962	7.64528	20.8315	9.2879e-75	5.56493e-73	159.552
ANG	1.71334	5.36146	20.8294	9.53156e-75	5.69319e-73	159.527
FKBP1C	1.62619	4.96544	20.8255	1.00237e-74	5.9686e-73	159.476
PON1	-2.45989	#NAME?	-20.8499	1.01349e-74	6.01619e-73	159.469
SCAMP5	-1.38766	13.1953	-20.8147	1.14875e-74	6.79812e-73	159.341
FKBP9	1.66937	11.2459	20.8129	1.17608e-74	6.93852e-73	159.317
SEMA4A	-1.58008	9.38894	-20.8095	1.22813e-74	7.22342e-73	159.274
PCNA	1.08094	11.6546	20.8072	1.26332e-74	7.40778e-73	159.246
COL5A1	2.63539	8.72107	20.8031	1.33156e-74	7.78415e-73	159.194
SMOC1	-3.31694	13.6506	-20.7973	1.43255e-74	8.34916e-73	159.121
SLC25A27	-1.85564	9.70315	-20.7884	1.60461e-74	9.32371e-73	159.008
LSP1	2.23358	8.03554	20.7825	1.72815e-74	1.00113e-72	158.934
RPS6KA5	-1.45834	9.62288	-20.7635	2.20133e-74	1.27142e-72	158.693
MN1	-2.14296	10.2783	-20.7562	2.41297e-74	1.38948e-72	158.601
DEGS2	-1.69301	7.10808	-20.7559	2.42359e-74	1.39143e-72	158.597
PPIC	1.57662	7.95966	20.7415	2.90842e-74	1.66481e-72	158.415
MKX	-3.17494	#NAME?	-20.7428	3.01603e-74	1.72128e-72	158.38
SFRP2	-3.98717	10.0366	-20.7248	3.59555e-74	2.04595e-72	158.204
LDHA	1.60877	13.0818	20.7038	4.69046e-74	2.66111e-72	157.939
PELI3	-1.26064	9.69512	-20.6832	6.09327e-74	3.44682e-72	157.678
TMEM106C	1.23522	10.9795	20.677	6.58882e-74	3.71621e-72	157.601
EEF1AKMT2	-0.996221	8.40755	-20.6581	8.37292e-74	4.70866e-72	157.362
VKORC1	1.10355	7.94346	20.6531	8.92273e-74	5.00323e-72	157.299
CKS1B	1.17028	8.71519	20.6515	9.09907e-74	5.08728e-72	157.279
AKAP6	-1.6722	12.3303	-20.6486	9.4434e-74	5.26449e-72	157.242
FAM110B	-1.60779	11.7791	-20.5988	1.7753e-73	9.86831e-72	156.613
CHEK1	1.50695	8.55368	20.5979	1.79432e-73	9.94531e-72	156.603
RASGRF1	-2.83901	9.55874	-20.5956	1.84896e-73	1.02187e-71	156.573
STX1B	-1.98129	11.3776	-20.5946	1.87097e-73	1.03107e-71	156.561
CLEC18B	2.26284	6.31487	20.5908	1.9638e-73	1.07914e-71	156.513
LRR1	1.10581	7.65567	20.587	2.06139e-73	1.12954e-71	156.464
CRTC1	-1.14439	11.7933	-20.58	2.25047e-73	1.22964e-71	156.377
MTMR7	-1.88164	8.42799	-20.5764	2.35556e-73	1.28341e-71	156.331
VAV3	2.78215	7.34505	20.57	2.55543e-73	1.38838e-71	156.25
SERPINB8	1.29128	8.67818	20.5693	2.57642e-73	1.39584e-71	156.242
SHISA7	-2.61276	10.2456	-20.5664	2.67497e-73	1.44516e-71	156.205
BEX4	-1.10498	12.5508	-20.561	2.86224e-73	1.54077e-71	156.137
SLC16A3	1.69402	9.46731	20.5609	2.86796e-73	1.54077e-71	156.135
FCHSD2	-1.30135	12.3679	-20.5544	3.11231e-73	1.66738e-71	156.054
SLCO1A2	-2.5339	10.8324	-20.5495	3.31378e-73	1.77039e-71	155.991
AFF2	-3.20647	#NAME?	-20.5432	3.77607e-73	2.01178e-71	155.862
CAMK2G	-1.37917	12.3034	-20.5166	5.01996e-73	2.6671e-71	155.578
CALU	1.21023	12.6569	20.5131	5.24851e-73	2.78084e-71	155.533
ARHGAP44	-2.19032	8.48541	-20.5101	5.45452e-73	2.88206e-71	155.495
SPOCD1	3.35963	8.59803	20.5048	5.8331e-73	3.07365e-71	155.428
STIL	1.53169	7.83212	20.503	5.96581e-73	3.13499e-71	155.406
TEAD3	1.8373	7.68433	20.4976	6.39081e-73	3.34917e-71	155.337
SLC6A1	-1.8057	13.0136	-20.4911	6.93289e-73	3.62221e-71	155.256
KCNJ9	-2.44973	10.5485	-20.4909	6.9495e-73	3.62221e-71	155.254
SDC1	2.0212	8.04238	20.4896	7.06604e-73	3.673e-71	155.237
ARFGEF3	-2.09257	11.4912	-20.4863	7.37025e-73	3.82081e-71	155.195
KIF1BP	-0.985473	11.4902	-20.4793	8.05243e-73	4.16324e-71	155.107
CHI3L2	3.38968	10.1235	20.4631	9.87508e-73	5.09189e-71	154.904
SEMA4G	-1.2931	8.86408	-20.4535	1.11548e-72	5.73638e-71	154.782
ISG20	1.69835	7.3642	20.4381	1.35542e-72	6.95169e-71	154.588
RICTOR	-1.40349	11.2498	-20.429	1.5198e-72	7.77404e-71	154.474
MELK	2.723	7.26625	20.4144	1.82823e-72	9.32688e-71	154.29
UNC5A	-2.41847	9.88372	-20.4138	1.84381e-72	9.38146e-71	154.282
ZC3H12B	-2.45578	8.22593	-20.3963	2.29815e-72	1.16623e-70	154.062
SLC25A48	-2.88894	9.15942	-20.3882	2.54573e-72	1.28848e-70	153.96
LOXL2	1.82468	9.48883	20.3862	2.61035e-72	1.31771e-70	153.935
MYBL2	3.08776	#NAME?	20.3887	2.65903e-72	1.33877e-70	153.917
USH1C	-3.44348	9.43554	-20.3733	3.07506e-72	1.5442e-70	153.772
OIP5	1.66317	#NAME?	20.3631	3.67673e-72	1.84152e-70	153.595
MORN4	-1.0096	10.3128	-20.3574	3.7589e-72	1.87779e-70	153.572
RFC2	0.930766	10.5916	20.3551	3.87003e-72	1.92651e-70	153.543
SPINK8	2.07911	#NAME?	20.3589	3.87646e-72	1.92651e-70	153.542
MAPK8IP2	-1.74555	11.9407	-20.3511	4.07075e-72	2.01785e-70	153.493
CD63	1.08095	14.4738	20.3503	4.10843e-72	2.0313e-70	153.483
TMCC2	-1.6004	10.9764	-20.3494	4.15646e-72	2.04977e-70	153.472
ITPK1	-1.21474	13.4296	-20.3415	4.59237e-72	2.25895e-70	153.373
OCIAD2	2.57777	8.6019	20.3123	6.63694e-72	3.25633e-70	153.006
SPRY1	1.84922	9.36526	20.3085	6.96546e-72	3.40882e-70	152.958
SMAD7	-1.1952	10.0193	-20.2956	8.20373e-72	4.00463e-70	152.795
GNAO1	-1.62346	13.5485	-20.2751	1.06254e-71	5.16598e-70	152.537
BIRC5	2.83654	8.90681	20.275	1.06365e-71	5.16598e-70	152.536
ZNF25	-1.22469	10.8709	-20.272	1.10466e-71	5.35163e-70	152.498
CENPU	2.16509	8.09927	20.2679	1.16348e-71	5.62241e-70	152.447
EPHA10	-2.59824	#NAME?	-20.2673	1.23085e-71	5.93307e-70	152.391
GPR61	-1.98927	6.18586	-20.2607	1.27389e-71	6.12516e-70	152.356
MMP14	1.85803	11.7153	20.2469	1.51572e-71	7.26981e-70	152.183
TNFAIP8	1.66642	6.86866	20.2416	1.61964e-71	7.7489e-70	152.117
MYH15	-2.15327	7.59335	-20.2386	1.68365e-71	8.03514e-70	152.078
POU6F1	-1.0431	11.2881	-20.2372	1.71196e-71	8.15001e-70	152.062
RDH10	1.69639	9.95945	20.2168	2.21659e-71	1.05263e-69	151.804
RGR	-2.78859	8.38728	-20.2157	2.2473e-71	1.06459e-69	151.791
CDC6	1.8131	7.77646	20.209	2.44338e-71	1.15463e-69	151.707
OAT	-0.99086	12.2523	-20.2086	2.45585e-71	1.15768e-69	151.702
BGN	1.72329	12.2544	20.2024	2.65544e-71	1.2487e-69	151.624
MRVI1	-1.72755	11.5438	-20.1946	2.92986e-71	1.37439e-69	151.527
ACTN1	1.74563	12.1632	20.182	3.4364e-71	1.60809e-69	151.368
PAK5	-2.91539	#NAME?	-20.1786	3.76247e-71	1.7564e-69	151.278
CD151	1.24237	11.9298	20.1709	3.94871e-71	1.83888e-69	151.229
ABLIM1	-1.4295	13.4656	-20.167	4.14927e-71	1.92761e-69	151.18
PLBD1	1.78439	6.99008	20.1576	4.6743e-71	2.16628e-69	151.061
NDC80	2.43845	7.47828	20.1511	5.07219e-71	2.34503e-69	150.98
LAMC1	1.49401	11.6099	20.1507	5.09588e-71	2.35034e-69	150.975
UBE2C	2.83968	#NAME?	20.1535	5.1626e-71	2.37541e-69	150.963
CXCL10	3.56429	#NAME?	20.1474	5.84742e-71	2.68409e-69	150.839
EDEM2	0.825936	10.1019	20.1362	6.11451e-71	2.80001e-69	150.794
IKZF5	-0.982936	10.4491	-20.1259	6.9675e-71	3.18304e-69	150.664
GDF10	-3.26452	#NAME?	-20.1261	8.03189e-71	3.6606e-69	150.524
SCAPER	-1.17589	10.8303	-20.1091	8.61106e-71	3.91528e-69	150.453
COL1A2	2.33511	11.4353	20.0987	9.81142e-71	4.45054e-69	150.323
LINC00672	-2.18334	9.97001	-20.0837	1.1846e-70	5.36082e-69	150.135
C1RL	1.78183	9.15571	20.0743	1.33321e-70	6.01917e-69	150.017
STXBP6	-2.1765	9.0558	-20.0679	1.4459e-70	6.51265e-69	149.936
MADD	-1.18435	12.4005	-20.0668	1.46621e-70	6.58869e-69	149.922
GRIN2C	-2.13411	9.42302	-20.0574	1.6506e-70	7.39999e-69	149.804
ADHFE1	-1.48858	8.14763	-20.0565	1.66818e-70	7.46141e-69	149.794
TROAP	2.63845	#NAME?	20.0545	1.79367e-70	8.00411e-69	149.722
NEIL3	2.61008	#NAME?	20.0764	1.81824e-70	8.09496e-69	149.712
USP46	-1.15861	11.7515	-20.0477	1.86434e-70	8.28101e-69	149.683
MDGA2	-2.89631	#NAME?	-20.0517	1.94849e-70	8.63488e-69	149.64
CNRIP1	-1.16519	11.87	-20.0378	2.11097e-70	9.33342e-69	149.559
TYMS	1.87865	7.3686	20.0289	2.36049e-70	1.04127e-68	149.448
RIMS2	-3.09152	8.84371	-20.0134	2.86862e-70	1.26252e-68	149.254
PPP1R1A	-2.59557	#NAME?	-20.0154	2.93233e-70	1.28761e-68	149.232
ALDH6A1	-1.26489	12.5063	-20.0042	3.22152e-70	1.41138e-68	149.138
MCF2	-2.63674	#NAME?	-20.0028	3.43647e-70	1.50213e-68	149.075
2023-03-08	-1.46016	11.6574	-19.991	3.80605e-70	1.65991e-68	148.972
HOXC6	3.98118	#NAME?	20.8054	4.58836e-70	1.99656e-68	148.877
RBP3	-2.92702	#NAME?	-20.0917	4.71493e-70	2.047e-68	148.779
CDH20	-1.89621	11.4701	-19.9696	4.9781e-70	2.15639e-68	148.705
TYMP	2.06417	8.78911	19.9665	5.17778e-70	2.23785e-68	148.666
TNFSF14	2.6147	#NAME?	20.0018	5.34749e-70	2.30601e-68	148.639
FOXO4	-1.315	10.7651	-19.9618	5.48773e-70	2.3612e-68	148.608
FAAP24	1.10668	6.65323	19.9617	5.50027e-70	2.36131e-68	148.605
FMOD	3.10607	8.40347	19.955	5.98211e-70	2.56245e-68	148.522
ADAM22	-1.54565	12.3594	-19.9479	6.53757e-70	2.79416e-68	148.433
MAP3K7CL	2.14045	7.4712	19.9467	6.63779e-70	2.8307e-68	148.418
UBE2S	1.33605	9.85769	19.9453	6.75903e-70	2.87603e-68	148.4
PPP1R3E	-1.13096	9.71507	-19.9428	6.97135e-70	2.95982e-68	148.369
OPHN1	-1.77134	11.9233	-19.9373	7.47128e-70	3.16509e-68	148.3
RAB11FIP4	-1.88871	11.2945	-19.9332	7.86834e-70	3.32597e-68	148.249
GPR65	2.24423	6.81327	19.9265	8.55629e-70	3.60884e-68	148.165
CD101	1.75773	6.43512	19.9102	1.04942e-69	4.41652e-68	147.962
TSPYL2	-1.51703	12.1914	-19.9064	1.10097e-69	4.62336e-68	147.914
GGH	1.20315	9.78283	19.9001	1.19275e-69	4.99787e-68	147.834
ATOH8	-2.05252	11.1531	-19.8949	1.27191e-69	5.31796e-68	147.77
C1R	2.04148	11.7108	19.8789	1.55668e-69	6.4945e-68	147.569
STC1	3.17609	#NAME?	19.8726	1.84696e-69	7.68885e-68	147.4
PEA15	-1.13393	16.5033	-19.8594	1.98737e-69	8.25553e-68	147.326
ENHO	-1.94661	11.1876	-19.8578	2.02664e-69	8.40052e-68	147.306
HTR2C	-3.1533	#NAME?	-19.9875	2.20295e-69	9.1117e-68	147.247
MGEA5	-1.03611	13.1338	-19.844	2.41152e-69	9.95296e-68	147.133
WBP2	-0.875694	14.1696	-19.8284	2.93405e-69	1.20836e-67	146.938
RRM2	2.85063	8.84733	19.811	3.64964e-69	1.49986e-67	146.72
TPPP2	-1.86033	#NAME?	-19.8546	3.69611e-69	1.51572e-67	146.716
PHACTR3	-2.22609	11.3034	-19.8025	4.0576e-69	1.66042e-67	146.615
PCLAF	2.37123	6.04912	19.791	4.69094e-69	1.91552e-67	146.47
PDIA5	1.42714	8.08502	19.7719	5.95612e-69	2.42699e-67	146.232
CDKN2C	1.86254	10.4675	19.7648	6.51499e-69	2.64911e-67	146.143
ARAP3	1.54643	9.72708	19.7475	8.08878e-69	3.2821e-67	145.928
RBSN	-1.05196	12.2996	-19.7432	8.53174e-69	3.45455e-67	145.875
GRIA2	-2.0574	12.6994	-19.7421	8.65422e-69	3.49678e-67	145.86
CDC25C	2.30977	6.00925	19.7363	9.308e-69	3.75305e-67	145.788
RAD51	1.75118	6.89959	19.7334	9.65468e-69	3.88469e-67	145.751
ITGB3BP	1.07046	8.73612	19.7292	1.01698e-68	4.08343e-67	145.7
FNDC3B	1.14722	10.2135	19.7192	1.15344e-68	4.62167e-67	145.574
ZYX	1.16779	12.6981	19.7048	1.38131e-68	5.52325e-67	145.395
PFN1	0.840694	13.15	19.7036	1.40178e-68	5.59346e-67	145.38
GFRA1	-3.0961	10.0574	-19.6974	1.5156e-68	6.03511e-67	145.302
FBXO39	2.65101	#NAME?	19.8205	1.80869e-68	7.15771e-67	145.146
PNMA8B	-1.66284	9.94074	-19.684	1.79128e-68	7.11811e-67	145.136
PLK5	-2.01248	#NAME?	-19.6905	1.80749e-68	7.15771e-67	145.128
SLC22A17	-1.12382	14.0203	-19.6801	1.88107e-68	7.42889e-67	145.087
MACC1	2.39333	#NAME?	19.7594	1.9428e-68	7.65693e-67	145.066
USP54	-1.60357	12.1361	-19.6772	1.9526e-68	7.67983e-67	145.05
KLHL32	-2.12409	9.87841	-19.6741	2.02934e-68	7.9559e-67	145.011
COL8A1	3.21634	7.14916	19.674	2.03107e-68	7.9559e-67	145.011
ZNF248	-1.20001	10.05	-19.6732	2.05151e-68	8.01966e-67	145.001
MAPK10	-1.30687	12.2783	-19.671	2.1087e-68	8.2265e-67	144.973
EFEMP2	1.87483	10.51	19.6674	2.20742e-68	8.5942e-67	144.928
VEGFA	2.10701	11.4852	19.6547	2.58564e-68	1.00464e-66	144.77
RBP1	2.62161	9.77679	19.6532	2.63576e-68	1.02205e-66	144.751
MIPOL1	-2.33344	7.32212	-19.6504	2.73028e-68	1.05657e-66	144.716
WNT7B	-2.9313	8.96524	-19.647	2.8471e-68	1.09956e-66	144.674
ST8SIA3	-3.18303	#NAME?	-19.6425	3.14989e-68	1.21275e-66	144.574
ZCCHC24	-1.33362	13.3045	-19.6389	3.15278e-68	1.21275e-66	144.573
GABRD	-2.57988	9.15883	-19.6277	3.62619e-68	1.39206e-66	144.433
PPP3CB	-1.11748	11.7299	-19.6221	3.89155e-68	1.4902e-66	144.363
COLGALT1	0.918241	11.5997	19.6219	3.89732e-68	1.4902e-66	144.361
BMP2	-2.2706	10.72	-19.6177	4.10837e-68	1.56778e-66	144.309
WDR37	-1.10099	10.8599	-19.6008	5.07875e-68	1.93425e-66	144.098
ERCC6L	1.97431	5.41459	19.5942	5.51216e-68	2.09516e-66	144.016
YPEL4	-1.82407	9.08304	-19.5764	6.89169e-68	2.61436e-66	143.794
BUB1	2.17661	8.18324	19.5725	7.23726e-68	2.74005e-66	143.745
POC1A	1.43419	7.95722	19.5611	8.34384e-68	3.15279e-66	143.603
ANGPT2	2.13718	9.10304	19.5566	8.82025e-68	3.32627e-66	143.548
NDRG3	-1.01719	12.4686	-19.5539	9.1325e-68	3.43729e-66	143.513
SRGAP3	-1.27217	11.8476	-19.5395	1.09326e-67	4.10676e-66	143.334
ACBD5	-1.08992	12.1587	-19.5347	1.15998e-67	4.34892e-66	143.275
PRDX4	1.03884	11.3596	19.5325	1.1931e-67	4.46437e-66	143.247
PRKCE	-1.5508	10.6535	-19.5312	1.21312e-67	4.53048e-66	143.23
PNMA3	-2.28264	8.91583	-19.5191	1.41063e-67	5.25786e-66	143.08
FAM46A	1.42434	9.33878	19.5146	1.4916e-67	5.54893e-66	143.025
KAT6B	-1.38293	11.2728	-19.5132	1.51792e-67	5.63595e-66	143.007
RUSC2	-1.21689	11.9426	-19.5125	1.5306e-67	5.67206e-66	142.999
ABCC8	-2.65407	9.81952	-19.5018	1.75054e-67	6.47464e-66	142.865
RPA3	0.963378	9.54256	19.5014	1.75887e-67	6.49298e-66	142.86
SQOR	1.39936	7.91773	19.4936	1.94015e-67	7.14847e-66	142.763
UPP1	1.49614	9.6677	19.4926	1.96259e-67	7.2173e-66	142.751
SOX8	-2.2544	14.3737	-19.4893	2.04516e-67	7.50658e-66	142.71
SLC7A14	-2.66125	#NAME?	-19.4911	2.09148e-67	7.662e-66	142.688
PID1	-1.57961	11.8576	-19.4852	2.15394e-67	7.87579e-66	142.659
SVOP	-3.49124	8.86826	-19.4847	2.16785e-67	7.91164e-66	142.652
NSUN7	2.28446	5.2971	19.4757	2.42643e-67	8.83854e-66	142.54
PRRT1	-1.52363	9.83275	-19.4725	2.52317e-67	9.17356e-66	142.501
TGFB1I1	1.27402	9.69834	19.4715	2.55576e-67	9.27451e-66	142.488
KDELR1	0.857201	12.2437	19.4661	2.73284e-67	9.89846e-66	142.421
UNC80	-1.93426	10.9569	-19.4617	2.88988e-67	1.04476e-65	142.366
TPRG1	1.68735	4.761	19.4577	3.03506e-67	1.09518e-65	142.317
WISP1	2.87402	6.50117	19.4561	3.09681e-67	1.11537e-65	142.297
KIF3A	-1.32784	11.7291	-19.4418	3.70341e-67	1.33136e-65	142.119
FN1	1.66678	14.2819	19.4414	3.72084e-67	1.33513e-65	142.114
SPAG4	1.96137	5.72136	19.4355	4.00596e-67	1.43476e-65	142.04
TSPAN7	-1.25342	13.6451	-19.4343	4.06593e-67	1.45353e-65	142.026
PRDM11	-1.14333	10.058	-19.431	4.23991e-67	1.51292e-65	141.984
PCDH15	-3.33113	#NAME?	-19.4337	4.2792e-67	1.52411e-65	141.975
STAR	-1.83345	5.72134	-19.4276	4.42079e-67	1.57163e-65	141.942
FAM129A	1.85832	9.45899	19.4263	4.49104e-67	1.59366e-65	141.927
OMG	-1.73961	11.639	-19.4207	4.82132e-67	1.70771e-65	141.856
MFAP2	2.65782	#NAME?	19.4293	4.93177e-67	1.74362e-65	141.835
CYP2E1	-1.99296	#NAME?	-19.4192	5.12936e-67	1.81014e-65	141.795
ADCY5	-1.76609	10.6357	-19.4068	5.72882e-67	2.01799e-65	141.684
IDI1	-1.13737	11.934	-19.3875	7.29008e-67	2.56326e-65	141.444
S100A6	1.55478	13.1564	19.3859	7.4419e-67	2.61186e-65	141.424
ACVR2B	-1.40714	10.2801	-19.3839	7.62983e-67	2.67294e-65	141.399
SH2D2A	1.89016	#NAME?	19.3828	8.42704e-67	2.94686e-65	141.301
TMEM154	1.6431	6.98877	19.3662	9.51496e-67	3.32126e-65	141.179
PLA2G6	-1.10812	10.3883	-19.3648	9.67665e-67	3.37158e-65	141.162
SPP1	2.42812	14.6305	19.3642	9.75349e-67	3.3922e-65	141.154
TNRC6C	-1.29145	11.5013	-19.3623	9.98022e-67	3.46479e-65	141.131
TACC3	1.60456	9.86337	19.3609	1.01644e-66	3.52236e-65	141.113
BCL3	1.39601	8.61528	19.3482	1.19079e-66	4.11916e-65	140.955
DGCR2	-1.09057	13.6985	-19.3446	1.24437e-66	4.29676e-65	140.912
MAP1A	-1.47699	14.2414	-19.3406	1.30878e-66	4.51106e-65	140.861
ACSL6	-1.94245	10.8133	-19.3365	1.37671e-66	4.73673e-65	140.811
KCNJ11	-2.44962	9.15266	-19.3347	1.40799e-66	4.83568e-65	140.789
SATB1	-1.55525	12.0094	-19.3294	1.50493e-66	5.15941e-65	140.722
SOCS1	1.81173	5.78752	19.324	1.6101e-66	5.51015e-65	140.655
CTHRC1	2.25077	6.62049	19.3186	1.72033e-66	5.87692e-65	140.589
SCN2B	-2.2287	#NAME?	-19.3174	1.82249e-66	6.2149e-65	140.532
DTYMK	0.924375	10.4338	19.3098	1.92133e-66	6.54034e-65	140.479
PCDH11X	-3.21387	#NAME?	-19.3165	2.18734e-66	7.4327e-65	140.353
SERPINA1	2.16012	9.79357	19.2988	2.20248e-66	7.47094e-65	140.343
NUF2	1.86369	7.75676	19.2978	2.23023e-66	7.55175e-65	140.33
ISL2	2.82832	#NAME?	19.7497	2.46349e-66	8.31234e-65	140.296
ATP9A	-1.46006	13.8961	-19.2902	2.45075e-66	8.2839e-65	140.236
LDHD	-1.44961	9.43847	-19.286	2.58375e-66	8.70286e-65	140.184
JAKMIP3	-1.98274	8.28965	-19.2835	2.6664e-66	8.96553e-65	140.152
KIAA1644	-3.05301	9.07332	-19.2811	2.74632e-66	9.21813e-65	140.123
NEGR1	-2.34482	10.0912	-19.2746	2.97846e-66	9.97992e-65	140.042
ABRACL	1.21397	8.22601	19.2731	3.03519e-66	1.01523e-64	140.023
REEP4	0.972788	9.30299	19.2711	3.10992e-66	1.03842e-64	139.999
TTC3	-1.26605	14.108	-19.2685	3.21185e-66	1.0706e-64	139.967
RGS16	2.04099	8.90781	19.264	3.39589e-66	1.12998e-64	139.912
BORCS7	-0.957984	10.5164	-19.2548	3.81154e-66	1.2661e-64	139.797
ZNF33A	-1.05121	10.5158	-19.2534	3.87725e-66	1.28571e-64	139.78
HJURP	2.54445	7.35531	19.2532	3.88817e-66	1.28711e-64	139.777
RAB11FIP2	-1.07223	10.2166	-19.2521	3.94278e-66	1.30295e-64	139.763
CCDC85A	-2.35896	#NAME?	-19.264	4.02313e-66	1.32722e-64	139.746
IQGAP3	2.19233	7.97109	19.2454	4.28145e-66	1.41002e-64	139.681
NECAB2	-1.96887	9.43945	-19.245	4.30628e-66	1.41577e-64	139.675
PPP1R3F	-1.14848	9.95654	-19.2409	4.53009e-66	1.48681e-64	139.625
MYH7B	-1.82467	7.89978	-19.2407	4.54331e-66	1.48861e-64	139.622
KCNN1	-1.78054	9.20024	-19.2333	4.98171e-66	1.62948e-64	139.53
MTFR2	1.52162	5.53289	19.2288	5.26579e-66	1.71947e-64	139.475
CAPG	1.75447	11.1074	19.2267	5.40564e-66	1.76215e-64	139.449
VAMP2	-1.13194	13.41	-19.2103	6.62965e-66	2.1575e-64	139.245
NKX2-5	4.07225	#NAME?	19.6479	7.20925e-66	2.34215e-64	139.226
C14ORF132	-1.66752	13.1796	-19.2011	7.43088e-66	2.41009e-64	139.132
UNC13A	-2.19523	11.5653	-19.2007	7.46912e-66	2.41841e-64	139.127
HDAC11	-1.23944	11.3729	-19.1974	7.77986e-66	2.51479e-64	139.086
POTEF	2.22144	#NAME?	19.5493	8.35704e-66	2.6945e-64	139.068
MMP11	1.86122	6.51652	19.1916	8.36384e-66	2.6945e-64	139.014
LDB1	-0.857605	12.2116	-19.1914	8.38387e-66	2.69644e-64	139.011
DEPDC1B	2.00717	6.68205	19.1898	8.55886e-66	2.74812e-64	138.991
GRIN1	-3.60077	10.058	-19.1891	8.63181e-66	2.76693e-64	138.982
PHLDA2	2.60383	#NAME?	19.2258	8.71644e-66	2.78941e-64	138.979
ZNF385C	-1.31538	7.17242	-19.1855	9.02804e-66	2.88432e-64	138.938
LRRC4	-1.46244	11.199	-19.1838	9.22112e-66	2.94113e-64	138.917
SEC61G	2.09969	11.3242	19.1817	9.4614e-66	3.01277e-64	138.891
MLLT6	-0.987644	12.9043	-19.1813	9.51195e-66	3.02386e-64	138.886
MAPK8	-1.11663	11.0511	-19.1713	1.07718e-65	3.4187e-64	138.762
MYO1G	1.85788	6.67245	19.1653	1.16019e-65	3.6761e-64	138.688
CDH18	-3.12051	#NAME?	-19.1737	1.28851e-65	4.07597e-64	138.587
TMEM136	-1.03584	10.7272	-19.1502	1.39936e-65	4.41936e-64	138.501
SEMA6B	-1.64461	11.3927	-19.1457	1.48047e-65	4.66785e-64	138.445
PPP4R4	-2.61798	7.71426	-19.1392	1.60536e-65	5.05333e-64	138.364
PGR	-2.29983	#NAME?	-19.1541	1.71298e-65	5.3833e-64	138.304
NCAPG	2.49475	7.4308	19.1294	1.81305e-65	5.68848e-64	138.243
OSMR	1.82683	10.0225	19.1229	1.96482e-65	6.15462e-64	138.163
TAF3	-1.0764	9.88556	-19.1221	1.98507e-65	6.20793e-64	138.153
TRAPPC5	-1.35153	7.74812	-19.1137	2.20282e-65	6.87774e-64	138.049
TMEM255B	1.18348	7.48029	19.1062	2.41676e-65	7.53347e-64	137.957
APOL4	2.76661	8.42816	19.0973	2.70091e-65	8.40559e-64	137.846
CNNM1	-2.86499	#NAME?	-19.0969	2.82762e-65	8.78573e-64	137.801
GPR82	2.73186	#NAME?	19.0966	3.0815e-65	9.5591e-64	137.717
FAM20A	2.04678	7.17988	19.0815	3.28496e-65	1.01739e-63	137.651
SMPD3	-1.95769	9.52439	-19.0794	3.37446e-65	1.04342e-63	137.625
FAM57B	-1.95688	9.93953	-19.0784	3.41527e-65	1.05435e-63	137.613
APOBEC3C	1.57724	9.35925	19.076	3.51594e-65	1.08369e-63	137.584
SCN11A	-1.66702	#NAME?	-19.0757	3.67885e-65	1.13208e-63	137.539
HEXB	0.9795	11.1353	19.0635	4.10676e-65	1.26175e-63	137.429
STARD10	-1.0098	10.1153	-19.0622	4.17727e-65	1.28136e-63	137.412
HTR2A	-2.59088	#NAME?	-19.0653	4.18795e-65	1.28259e-63	137.41
SYNGR1	-1.45478	12.256	-19.0573	4.4387e-65	1.35723e-63	137.352
BTRC	-1.07207	11.2028	-19.0545	4.59394e-65	1.40247e-63	137.317
BCR	-1.36271	13.1131	-19.0329	6.00868e-65	1.83146e-63	137.05
CMTM4	-1.39756	12.2193	-19.017	7.31388e-65	2.22425e-63	136.854
DISP3	-1.90468	10.3093	-19.017	7.32048e-65	2.22425e-63	136.853
KANTR	-1.32268	9.50731	-19.016	7.41036e-65	2.24801e-63	136.841
AK2	0.854537	11.8378	19.0142	7.57271e-65	2.29364e-63	136.819
ADGRL1	-1.07351	13.0092	-19.0054	8.44799e-65	2.55472e-63	136.711
FCGR2B	2.80865	#NAME?	19.0063	9.0639e-65	2.73667e-63	136.642
ANXA5	1.20027	13.8781	18.9951	9.60217e-65	2.89465e-63	136.583
NRSN1	-2.27915	10.1545	-18.991	1.01054e-64	3.04158e-63	136.532
APBB1	-1.06259	13.214	-18.9821	1.12743e-64	3.38809e-63	136.423
CENPE	1.98423	7.43813	18.9722	1.27485e-64	3.82513e-63	136.301
SLC25A28	-0.770722	10.8249	-18.9673	1.35524e-64	4.06002e-63	136.24
GINS2	1.5189	8.34543	18.9634	1.42117e-64	4.25092e-63	136.192
HMGCLL1	-2.57553	#NAME?	-18.9663	1.42901e-64	4.26773e-63	136.188
ADGRE5	1.51218	9.77553	18.9601	1.48073e-64	4.41534e-63	136.152
MMP19	2.93661	#NAME?	18.9576	1.59137e-64	4.7379e-63	136.08
OSR2	3.14757	#NAME?	19.1642	2.15552e-64	6.39769e-63	135.815
GABRA3	-2.6478	#NAME?	-18.9355	2.09097e-64	6.2157e-63	135.809
GLMP	1.15154	9.48546	18.9186	2.47589e-64	7.33726e-63	135.64
SMAD9	-1.46193	11.3957	-18.9126	2.66785e-64	7.89396e-63	135.565
CBFA2T3	-1.53152	7.51261	-18.9117	2.69646e-64	7.96089e-63	135.555
FCGR3A	2.12754	11.1946	18.9117	2.69875e-64	7.96089e-63	135.554
IQGAP2	1.99579	9.01077	18.9076	2.83878e-64	8.36116e-63	135.503
DAAM2	-2.26564	13.0604	-18.8984	3.18108e-64	9.35499e-63	135.39
CNTN3	-3.14633	#NAME?	-18.8989	3.29128e-64	9.6643e-63	135.357
APOBEC3G	1.59217	7.86648	18.8913	3.4755e-64	1.01897e-62	135.302
AJAP1	-2.43533	8.98142	-18.8904	3.51203e-64	1.02811e-62	135.291
NAP1L5	-1.1482	11.1135	-18.8893	3.56089e-64	1.04083e-62	135.278
GRK3	-1.3041	10.5318	-18.8785	4.07063e-64	1.18802e-62	135.144
ARMCX4	-1.23797	10.5775	-18.8733	4.33935e-64	1.26453e-62	135.081
DDIAS	1.64165	7.15175	18.8728	4.36533e-64	1.27017e-62	135.075
ATP6V0A1	-0.95063	13.2061	-18.8611	5.0457e-64	1.46592e-62	134.931
CENPL	1.01435	8.1869	18.8601	5.11257e-64	1.48311e-62	134.917
CDCA4	1.21641	7.86274	18.8586	5.20686e-64	1.50819e-62	134.899
RND1	-1.41624	10.0008	-18.8574	5.28447e-64	1.52836e-62	134.885
KLHDC1	-0.962604	8.41996	-18.8543	5.49129e-64	1.5858e-62	134.846
FOSL1	2.11812	6.66392	18.8456	6.11204e-64	1.76241e-62	134.74
FAM83D	2.07123	6.92598	18.8339	7.06237e-64	2.03339e-62	134.596
ZBTB18	-1.1688	12.1717	-18.8239	7.9999e-64	2.29988e-62	134.472
GDAP1L1	-2.19721	10.6395	-18.8196	8.43574e-64	2.42156e-62	134.419
IL13RA2	3.66848	#NAME?	18.822	9.58658e-64	2.74782e-62	134.294
MCMDC2	-1.13315	7.39477	-18.7993	1.08422e-63	3.1031e-62	134.169
MYBPH	2.62925	#NAME?	18.8127	1.11884e-63	3.19743e-62	134.14
MTURN	-1.70485	14.277	-18.7937	1.16208e-63	3.31608e-62	134.1
SPC24	2.18278	7.71018	18.7932	1.16907e-63	3.33107e-62	134.094
APOBEC3F	1.48011	6.72048	18.7926	1.1773e-63	3.34957e-62	134.087
SGO1	2.27603	#NAME?	18.7976	1.19694e-63	3.4004e-62	134.071
PTGFRN	1.43479	11.3809	18.787	1.26115e-63	3.57753e-62	134.018
SGMS1	-1.07709	10.5278	-18.7841	1.3078e-63	3.7044e-62	133.982
VDR	2.20365	#NAME?	18.7829	1.49275e-63	4.22207e-62	133.852
NEK2	2.41358	6.83418	18.7713	1.53288e-63	4.32921e-62	133.824
TPX2	2.00905	9.78809	18.7667	1.62129e-63	4.57217e-62	133.768
RAPGEF4	-1.91904	11.3543	-18.7606	1.7483e-63	4.92315e-62	133.693
LCTL	1.97558	5.67144	18.7579	1.80694e-63	5.08083e-62	133.66
FCGBP	2.7406	11.7386	18.7466	2.07866e-63	5.83634e-62	133.521
IL17D	-1.47653	11.6025	-18.743	2.17413e-63	6.0955e-62	133.476
BCAT1	2.0556	10.3205	18.7412	2.223e-63	6.22342e-62	133.454
REXO2	0.780275	9.54163	18.741	2.22656e-63	6.22434e-62	133.452
LGALS3	2.00062	10.7305	18.7408	2.23294e-63	6.23312e-62	133.449
DACH2	-3.16211	#NAME?	-18.7408	2.51049e-63	6.99773e-62	133.335
ECT2	1.35866	9.36874	18.7296	2.56573e-63	7.14135e-62	133.311
NRXN1	-1.98493	12.44	-18.7263	2.66985e-63	7.42041e-62	133.271
RNF150	-1.49048	10.3944	-18.7208	2.85963e-63	7.93641e-62	133.203
TMEM63C	-1.66833	9.61287	-18.7194	2.9071e-63	8.05652e-62	133.186
VASN	2.22611	8.10514	18.7136	3.12283e-63	8.64192e-62	133.115
PPP1R12B	-1.21153	11.6186	-18.706	3.4336e-63	9.48828e-62	133.021
TTK	2.32996	7.03571	18.7056	3.4484e-63	9.5155e-62	133.016
LUZP2	-2.88451	11.4849	-18.7028	3.56991e-63	9.83669e-62	132.982
POTEI	2.30915	#NAME?	19.5937	4.04698e-63	1.11194e-61	132.981
RAB6B	-1.30866	12.9725	-18.7026	3.57873e-63	9.84687e-62	132.979
MTSS1L	-1.34232	12.9713	-18.6846	4.46764e-63	1.22576e-61	132.759
PCDH7	-2.11045	10.6423	-18.6809	4.67474e-63	1.28076e-61	132.713
FKBP10	1.33283	12.1967	18.6779	4.85515e-63	1.32829e-61	132.676
SEC24D	1.20689	9.67074	18.6664	5.59545e-63	1.52865e-61	132.534
DBP	-1.08136	9.93253	-18.6606	6.01068e-63	1.63976e-61	132.463
EMILIN1	1.34445	10.6535	18.66	6.05026e-63	1.64822e-61	132.457
NTAN1	0.827695	8.47953	18.6451	7.27216e-63	1.97829e-61	132.273
EFR3B	-1.11407	11.8554	-18.6441	7.36182e-63	1.99986e-61	132.261
FAM19A5	-1.37573	11.7317	-18.6422	7.54173e-63	2.04584e-61	132.237
ADD3	-1.21892	13.4316	-18.6407	7.6824e-63	2.08106e-61	132.219
RAD51AP1	1.53286	7.73086	18.6405	7.69866e-63	2.08254e-61	132.217
POLE2	1.32666	6.72859	18.6402	7.72391e-63	2.08643e-61	132.213
GREB1L	-2.61117	#NAME?	-18.6412	7.92575e-63	2.13795e-61	132.188
SGCD	-2.32883	9.15277	-18.6358	8.15869e-63	2.1977e-61	132.159
VSTM2A	-3.20651	#NAME?	-18.6422	8.78275e-63	2.3625e-61	132.088
BCL7A	-1.4846	11.3103	-18.6249	9.32703e-63	2.5054e-61	132.026
XKR7	-3.39137	#NAME?	-18.6279	1.00791e-62	2.70364e-61	131.95
TMEM246	-2.12044	10.1033	-18.6174	1.02301e-62	2.74034e-61	131.933
MEOX2	4.15925	#NAME?	18.636	1.19647e-62	3.20051e-61	131.784
FRMPD1	-1.88423	7.58615	-18.6005	1.26079e-62	3.36788e-61	131.725
RAP2A	-1.26676	13.2492	-18.5996	1.27453e-62	3.39986e-61	131.715
NECTIN1	-1.41751	11.5971	-18.5908	1.41988e-62	3.78236e-61	131.607
PRKCA	-1.21831	13.32	-18.5874	1.48135e-62	3.94064e-61	131.565
SLC2A4	-1.89144	6.76509	-18.5849	1.52746e-62	4.0577e-61	131.534
PTGIR	1.5322	#NAME?	18.5822	1.64073e-62	4.35258e-61	131.464
IGFBP7	1.28484	13.2308	18.5742	1.74258e-62	4.6164e-61	131.403
FBLIM1	1.72962	8.54758	18.5733	1.76178e-62	4.66083e-61	131.392
PTPN7	2.02477	6.6789	18.5723	1.78457e-62	4.71464e-61	131.379
GRIA4	-2.1171	12.5364	-18.5712	1.80749e-62	4.76864e-61	131.367
ULBP3	2.2615	#NAME?	18.5739	1.81513e-62	4.78225e-61	131.363
EXO1	2.148	6.74755	18.5707	1.81819e-62	4.78376e-61	131.361
CAPZA1	0.83087	11.7817	18.5647	1.95909e-62	5.14434e-61	131.286
HIPK2	-1.47919	14.4614	-18.5646	1.96059e-62	5.14434e-61	131.286
SIK3	-1.07403	12.3637	-18.5632	1.99624e-62	5.23076e-61	131.268
CDK5R1	-1.75413	11.723	-18.5568	2.15911e-62	5.64983e-61	131.19
ALOX5AP	2.05423	9.83371	18.556	2.18001e-62	5.69675e-61	131.18
ANKRD46	-0.97912	11.5458	-18.5499	2.35019e-62	6.12874e-61	131.105
LRRC20	-1.05235	10.6929	-18.5498	2.35169e-62	6.12874e-61	131.105
CACNA1B	-2.94037	#NAME?	-18.5476	2.51176e-62	6.53703e-61	131.039
LRIG1	-1.39509	14.3121	-18.5292	3.03257e-62	7.88182e-61	130.851
CDC45	2.22781	7.15599	18.5272	3.10947e-62	8.07077e-61	130.826
KIAA1161	-1.52623	11.6834	-18.5263	3.14405e-62	8.14952e-61	130.815
SOD2	1.69453	14.1038	18.5255	3.17295e-62	8.21337e-61	130.806
PPIA	0.875299	14.0296	18.5168	3.53057e-62	9.12681e-61	130.7
PURA	-1.20653	11.7514	-18.5156	3.58286e-62	9.24956e-61	130.685
EZH1	-0.869207	11.7081	-18.5092	3.87824e-62	9.98695e-61	130.606
FAM222A	-1.78857	11.1025	-18.5092	3.87888e-62	9.98695e-61	130.606
DMRTA2	3.50884	#NAME?	18.5377	3.99221e-62	1.0265e-60	130.584
NTM	-1.41675	12.0189	-18.5065	4.01109e-62	1.02998e-60	130.573
EVC2	2.31412	5.65723	18.4934	4.71204e-62	1.20835e-60	130.412
ASB1	-0.957163	11.6754	-18.4882	5.02335e-62	1.28647e-60	130.349
HECW1	-2.47097	#NAME?	-18.4826	5.57919e-62	1.42692e-60	130.245
CYFIP2	-1.30396	12.8119	-18.4715	6.16858e-62	1.57557e-60	130.144
E2F8	2.22302	#NAME?	18.4861	6.95236e-62	1.7734e-60	130.03
AMZ1	-2.04833	8.78588	-18.4607	7.03636e-62	1.79245e-60	130.013
IGFN1	-3.58908	#NAME?	-18.4617	7.48668e-62	1.90465e-60	129.953
HSPB1	1.43503	12.5964	18.4523	7.80731e-62	1.98359e-60	129.91
DPP10	-2.41473	#NAME?	-18.4549	7.84563e-62	1.9907e-60	129.905
B3GNT7	1.93698	7.22725	18.4509	7.94144e-62	2.01236e-60	129.893
EPOP	-1.47895	9.33335	-18.4499	8.03909e-62	2.03442e-60	129.88
KCNE3	1.54566	6.92706	18.4488	8.14546e-62	2.05863e-60	129.867
TRIP13	1.49469	7.8473	18.4486	8.16474e-62	2.06079e-60	129.865
CKMT1B	-2.35636	#NAME?	-18.4604	8.19995e-62	2.06697e-60	129.864
BSN	-1.98962	11.1598	-18.4452	8.51493e-62	2.14356e-60	129.823
TTC26	1.14945	8.5299	18.4431	8.74217e-62	2.19788e-60	129.797
CDS2	-0.951064	13.3436	-18.4418	8.87838e-62	2.22921e-60	129.782
DOCK3	-1.61481	11.0583	-18.4368	9.44313e-62	2.36792e-60	129.72
LRRC8A	-1.27883	13.9466	-18.4355	9.59811e-62	2.40365e-60	129.704
TMEM8B	-0.95796	11.8594	-18.4324	9.96954e-62	2.49342e-60	129.666
AQP7	-1.85189	#NAME?	-18.5597	1.05154e-61	2.61972e-60	129.644
RAB18	-0.897812	12.5056	-18.4296	1.03158e-61	2.57667e-60	129.632
CASP8	1.18029	8.26734	18.4286	1.04507e-61	2.60699e-60	129.619
UQCRB	-0.733002	12.9718	-18.4268	1.06769e-61	2.65651e-60	129.598
GRID1	-1.52595	10.8469	-18.4252	1.08901e-61	2.70606e-60	129.578
HOXD10	4.22113	#NAME?	19.1001	1.29732e-61	3.20711e-60	129.511
NXT1	0.911069	9.41974	18.4165	1.21251e-61	3.00905e-60	129.471
RAD54L	1.6846	6.53647	18.4156	1.22481e-61	3.03566e-60	129.461
SPTBN4	-1.40206	10.5434	-18.4131	1.26323e-61	3.12685e-60	129.43
CYTH1	-1.08698	11.9021	-18.4061	1.37683e-61	3.39931e-60	129.345
HERC1	-1.1767	12.0089	-18.4041	1.41088e-61	3.4789e-60	129.32
FAM19A2	-2.24183	8.32091	-18.396	1.55917e-61	3.83963e-60	129.221
RDM1	2.20127	#NAME?	18.4758	1.71109e-61	4.20837e-60	129.145
CDH22	-2.44786	8.5435	-18.3856	1.77e-61	4.3477e-60	129.094
ARRB1	-1.55716	10.7273	-18.3839	1.80791e-61	4.43515e-60	129.073
PPP2R5A	-1.12623	11.9288	-18.3835	1.81703e-61	4.45184e-60	129.068
ARFGAP2	-0.744012	12.6782	-18.3758	1.99684e-61	4.88616e-60	128.974
AVPI1	-1.03845	8.77786	-18.3752	2.01152e-61	4.91583e-60	128.967
MRO	-1.68797	11.5222	-18.3733	2.0583e-61	5.02377e-60	128.944
MRC2	1.56713	11.6731	18.3669	2.22752e-61	5.4299e-60	128.865
RBMS1	1.13867	10.0826	18.3668	2.2316e-61	5.43296e-60	128.864
MMD2	-2.42954	#NAME?	-18.3659	2.33898e-61	5.68719e-60	128.817
PLIN2	1.36129	9.99062	18.3596	2.43542e-61	5.91419e-60	128.777
ATP5EP2	1.79011	#NAME?	18.3619	2.45698e-61	5.95293e-60	128.768
CLASP2	-1.15807	13.5174	-18.3589	2.45756e-61	5.95293e-60	128.768
PLOD1	0.939358	12.3195	18.3524	2.66263e-61	6.44154e-60	128.688
NKD1	-1.9379	12.0309	-18.3522	2.66934e-61	6.44968e-60	128.685
AURKB	2.62361	#NAME?	18.352	2.77481e-61	6.69609e-60	128.647
GNG12	1.81431	11.272	18.3444	2.93722e-61	7.07915e-60	128.59
KIAA1755	-1.55226	10.9924	-18.3325	3.39732e-61	8.1778e-60	128.445
FAM159A	1.57455	#NAME?	18.3403	3.44256e-61	8.27635e-60	128.434
MICU1	-0.888407	11.8971	-18.3305	3.48247e-61	8.36185e-60	128.42
SLC25A24	1.32572	8.16523	18.3272	3.62395e-61	8.6907e-60	128.381
AKR1C3	-1.84271	9.83989	-18.3217	3.87609e-61	9.28378e-60	128.314
LRP1B	-1.69971	11.2211	-18.3213	3.89808e-61	9.32486e-60	128.308
SCN3B	-2.43047	11.0377	-18.3195	3.98276e-61	9.51558e-60	128.287
LRRC36	1.80386	5.12227	18.3054	4.73508e-61	1.1299e-59	128.115
CDIP1	-0.951371	12.8355	-18.3032	4.86663e-61	1.15985e-59	128.087
ABLIM3	-1.56177	11.1097	-18.303	4.87725e-61	1.16094e-59	128.085
WSCD2	-3.20631	#NAME?	-18.3069	5.00079e-61	1.18888e-59	128.062
PRKG2	-3.0782	#NAME?	-18.3511	5.27517e-61	1.25256e-59	128.02
WNK2	-2.42686	10.1867	-18.2888	5.80741e-61	1.37724e-59	127.911
DLG2	-1.71243	10.9747	-18.2828	6.24876e-61	1.48008e-59	127.838
SMS	0.959512	11.3634	18.2802	6.45273e-61	1.52651e-59	127.806
CPE	-1.40483	15.7343	-18.2787	6.56815e-61	1.55191e-59	127.789
ABHD6	-1.06182	11.0774	-18.2774	6.67786e-61	1.57589e-59	127.772
CPA4	2.40247	#NAME?	18.3145	6.82275e-61	1.60811e-59	127.759
KCNK12	-2.4594	7.46603	-18.2711	7.2059e-61	1.69634e-59	127.696
BTG3	0.922134	10.405	18.2674	7.5473e-61	1.77454e-59	127.65
CFI	2.03615	6.62535	18.2622	8.04325e-61	1.88884e-59	127.587
ACTL6B	-2.69821	#NAME?	-18.2644	8.10982e-61	1.90215e-59	127.579
ESM1	3.41782	#NAME?	18.3118	8.1904e-61	1.91871e-59	127.579
PDZD9	-1.20859	#NAME?	-18.2663	8.21341e-61	1.92176e-59	127.568
MYCBP	0.976893	8.27202	18.2575	8.51907e-61	1.99085e-59	127.53
C8ORF76	0.859182	6.69914	18.2367	1.09838e-60	2.56372e-59	127.277
CPLX1	-2.20117	10.1738	-18.2354	1.11595e-60	2.60159e-59	127.261
KIAA1147	-1.17181	12.4619	-18.2333	1.14529e-60	2.66675e-59	127.235
RIPPLY2	-1.9757	#NAME?	-18.2635	1.17998e-60	2.74421e-59	127.214
INPP1	-0.885341	11.0252	-18.2222	1.31219e-60	3.04798e-59	127.099
ARHGAP32	-1.28618	11.9522	-18.2214	1.32518e-60	3.07446e-59	127.09
GLRX	1.12333	9.90701	18.2161	1.41296e-60	3.27416e-59	127.026
SPON2	2.1621	7.36098	18.2085	1.55191e-60	3.5918e-59	126.932
GALNT9	-2.60664	8.8149	-18.2056	1.60844e-60	3.71817e-59	126.897
IBSP	4.56103	#NAME?	18.7288	1.8147e-60	4.1849e-59	126.867
TMEM170B	-1.07202	11.3221	-18.2022	1.67519e-60	3.86782e-59	126.856
SLIT1	-2.15627	12.7987	-18.1933	1.86791e-60	4.30245e-59	126.748
HASPIN	2.04108	5.05106	18.1925	1.88814e-60	4.34384e-59	126.737
SLC11A1	2.05663	9.77586	18.1902	1.94031e-60	4.45855e-59	126.71
CPLX2	-3.17799	#NAME?	-18.191	1.99145e-60	4.5706e-59	126.685
ARHGAP11A	1.56697	8.06492	18.1758	2.3147e-60	5.30616e-59	126.534
REEP6	-1.13663	9.44862	-18.1749	2.34155e-60	5.36132e-59	126.523
LCNL1	-2.63485	#NAME?	-18.1735	2.46653e-60	5.64076e-59	126.472
PLK1	1.48268	8.70605	18.17	2.48391e-60	5.67375e-59	126.464
DDOST	0.798715	12.5835	18.1699	2.48709e-60	5.67428e-59	126.463
LYPLA1	0.974907	10.7091	18.1682	2.53878e-60	5.78535e-59	126.442
RUNX1	1.7979	9.39871	18.1668	2.58237e-60	5.87771e-59	126.425
SAA1	4.98688	#NAME?	18.8855	3.14331e-60	7.12916e-59	126.348
ZNF540	-1.1035	8.07967	-18.1581	2.87251e-60	6.53038e-59	126.319
MTMR3	-0.860185	9.52842	-18.154	3.01986e-60	6.85725e-59	126.269
PPP2R2D	-0.753055	10.6151	-18.1489	3.21659e-60	7.28678e-59	126.207
MARF1	-0.934348	12.2588	-18.1452	3.36387e-60	7.61144e-59	126.162
NRM	1.11179	9.31869	18.1423	3.4855e-60	7.87739e-59	126.127
USP43	-2.42499	8.37429	-18.1413	3.52847e-60	7.96514e-59	126.114
GHITM	-0.788241	12.9907	-18.135	3.81091e-60	8.59265e-59	126.038
H2AFY2	-1.92396	10.1015	-18.1321	3.9491e-60	8.89381e-59	126.002
PFKM	-0.930402	13.2547	-18.1317	3.9704e-60	8.93132e-59	125.997
POTEE	2.76297	#NAME?	18.8121	4.85667e-60	1.08995e-58	125.91
CNTN1	-1.88378	13.4867	-18.1227	4.42778e-60	9.94853e-59	125.888
CHAF1B	1.59006	7.8831	18.1134	4.96382e-60	1.11269e-58	125.775
FRRS1L	-2.33273	10.2603	-18.1125	5.01605e-60	1.12309e-58	125.764
TNFRSF1A	1.29728	11.7967	18.1087	5.25772e-60	1.17583e-58	125.717
CTNNA3	-2.20198	9.26943	-18.1039	5.57362e-60	1.24503e-58	125.659
HOXA3	4.66016	#NAME?	19.1429	9.16433e-60	2.03766e-58	125.32
SYP	-1.7176	12.3488	-18.0702	8.408e-60	1.876e-58	125.25
CKMT1A	-2.34267	#NAME?	-18.0786	8.43037e-60	1.87881e-58	125.25
ADGRB3	-1.62098	11.2218	-18.0649	8.96904e-60	1.99654e-58	125.185
PDLIM7	1.10702	10.0478	18.0622	9.27505e-60	2.0599e-58	125.152
BCL2L2	-1.13838	11.6089	-18.0591	9.62883e-60	2.136e-58	125.115
AKAP11	-1.17284	12.4788	-18.0445	1.15004e-59	2.54824e-58	124.938
ADM	2.44051	8.31363	18.0351	1.29101e-59	2.85731e-58	124.823
ASIC1	-1.50548	12.5072	-18.0288	1.39292e-59	3.07932e-58	124.747
MARVELD1	1.44932	9.00128	18.0261	1.44002e-59	3.17979e-58	124.714
SLC1A4	-1.42661	12.9286	-18.0244	1.46994e-59	3.24213e-58	124.694
PLEKHA4	1.82989	10.4516	18.0077	1.80123e-59	3.96827e-58	124.491
FBXL16	-1.96651	12.074	-18.0046	1.87205e-59	4.11958e-58	124.453
SLC30A7	0.875511	9.79977	18.0015	1.94332e-59	4.27152e-58	124.416
MCAM	1.26452	11.7224	17.9998	1.98444e-59	4.35693e-58	124.395
DSN1	0.973933	9.2274	17.9959	2.08115e-59	4.56406e-58	124.347
SERINC2	1.8564	7.74705	17.9949	2.10656e-59	4.61452e-58	124.335
GDAP1	-1.17884	11.35	-17.9936	2.14085e-59	4.68431e-58	124.319
GPRC5B	-1.17398	14.734	-17.9925	2.17003e-59	4.74274e-58	124.306
IL1RAPL1	-2.23334	#NAME?	-17.9967	2.20642e-59	4.8168e-58	124.291
HP	3.65067	#NAME?	18.1345	2.4626e-59	5.36389e-58	124.209
MAGEE1	-1.72188	9.61891	-17.9824	2.45353e-59	5.35021e-58	124.183
GPR157	1.67015	5.45456	17.9818	2.47026e-59	5.3745e-58	124.177
CLEC18C	2.04154	#NAME?	18.1527	2.622e-59	5.69819e-58	124.152
SLITRK1	-2.50349	#NAME?	-17.9797	2.71424e-59	5.88533e-58	124.084
GINS4	1.2228	6.95434	17.9742	2.71077e-59	5.88446e-58	124.084
TBKBP1	-0.992803	11.0384	-17.9685	2.90385e-59	6.28939e-58	124.016
TAPT1	-0.882512	11.5972	-17.9678	2.93109e-59	6.34124e-58	124.006
KIF13A	-1.23286	11.9356	-17.9651	3.02947e-59	6.54672e-58	123.973
CBLN2	-2.84053	#NAME?	-17.9716	3.20975e-59	6.92852e-58	123.919
WAC	-0.914899	12.9609	-17.956	3.38335e-59	7.29492e-58	123.863
MEST	1.57124	11.3995	17.9559	3.38708e-59	7.29492e-58	123.862
CLSPN	1.86923	7.2997	17.9545	3.44431e-59	7.4099e-58	123.846
ORMDL2	0.818132	7.90969	17.9506	3.61325e-59	7.76464e-58	123.798
HDAC5	-0.865195	12.4109	-17.9481	3.72603e-59	7.99807e-58	123.767
RAB3C	-2.72753	9.68656	-17.9423	3.99898e-59	8.57441e-58	123.697
ZDHHC12	1.18782	8.69275	17.9415	4.03736e-59	8.64706e-58	123.687
PPFIA3	-1.28026	10.4045	-17.9408	4.0713e-59	8.71005e-58	123.679
C15ORF48	2.16121	#NAME?	18.0797	4.37223e-59	9.32086e-58	123.637
RTN3	-0.932634	15.0304	-17.9366	4.28436e-59	9.15567e-58	123.628
HOXB2	2.98975	#NAME?	17.9603	4.37619e-59	9.32086e-58	123.612
TRIM17	-1.68661	6.44697	-17.9352	4.36029e-59	9.30759e-58	123.611
ZRANB1	-1.18975	9.72395	-17.9296	4.66478e-59	9.92452e-58	123.544
HIST1H2BJ	1.76735	#NAME?	17.9314	4.7212e-59	1.00335e-57	123.532
LRTM2	-3.13016	#NAME?	-17.9527	4.79698e-59	1.01832e-57	123.523
MYCBP2	-1.24095	11.7674	-17.9239	5.00193e-59	1.06066e-57	123.474
NTRK2	-1.86963	15.8779	-17.9229	5.05952e-59	1.07169e-57	123.463
CHGA	-3.16971	10.0115	-17.9203	5.22191e-59	1.10487e-57	123.431
FCGR2A	1.6792	9.94034	17.9195	5.27404e-59	1.11468e-57	123.421
TMEM121B	-1.36741	9.87781	-17.8995	6.72745e-59	1.4203e-57	123.179
CABP1	-2.30789	8.79513	-17.8905	7.50979e-59	1.58373e-57	123.07
ASPM	2.45272	7.56677	17.8791	8.6252e-59	1.81696e-57	122.932
HOXC10	4.95275	#NAME?	18.8499	1.01204e-58	2.12726e-57	122.926
ATE1	-0.973511	10.6443	-17.8668	1.00213e-58	2.10875e-57	122.782
CENPN	1.14308	7.62984	17.8533	1.18069e-58	2.47905e-57	122.619
KCNJ12	-2.22892	#NAME?	-17.8477	1.30648e-58	2.7402e-57	122.519
XKR8	1.59026	8.14927	17.8378	1.424e-58	2.98342e-57	122.432
ERI1	0.866595	9.74148	17.8355	1.46422e-58	3.06436e-57	122.405
INPP5A	-0.958099	10.1931	-17.8327	1.51582e-58	3.16889e-57	122.37
HIST1H2BK	1.43423	7.41027	17.8313	1.54104e-58	3.21811e-57	122.354
DLGAP3	-2.03791	8.94184	-17.8304	1.55925e-58	3.25261e-57	122.342
DUSP9	-2.42382	#NAME?	-17.8208	1.81081e-58	3.77328e-57	122.194
WDR62	1.71119	8.0769	17.8141	1.89956e-58	3.95392e-57	122.145
SLC9A6	-1.02534	11.8213	-17.814	1.90246e-58	3.95432e-57	122.144
VPS13D	-1.35549	12.7132	-17.8139	1.90386e-58	3.95432e-57	122.143
FSD1L	-1.22016	10.157	-17.8124	1.93871e-58	4.02236e-57	122.125
RHOC	1.03239	12.381	17.8118	1.95446e-58	4.05066e-57	122.117
AC002429.2	-2.21189	#NAME?	-17.8133	1.98326e-58	4.10591e-57	122.103
FUCA2	1.27632	9.80633	17.8085	2.03257e-58	4.20348e-57	122.078
ZNF488	-2.56814	10.2622	-17.8083	2.03742e-58	4.20899e-57	122.076
ARHGAP18	1.31481	9.24824	17.8062	2.09136e-58	4.31578e-57	122.05
NUAK2	1.48078	7.26536	17.8004	2.24495e-58	4.62778e-57	121.979
TCAF2	1.77735	6.67174	17.7972	2.33169e-58	4.80143e-57	121.941
C22ORF39	-0.786472	11.0917	-17.7929	2.45637e-58	5.05277e-57	121.89
SLC27A3	1.29917	9.4798	17.7911	2.51148e-58	5.16062e-57	121.867
HS3ST3B1	2.69181	#NAME?	17.7897	2.63957e-58	5.41802e-57	121.818
GPRC5A	2.62472	#NAME?	17.7815	2.91754e-58	5.9822e-57	121.719
RNF135	1.229	8.89037	17.7783	2.9353e-58	6.0122e-57	121.712
CENPW	1.31703	6.62436	17.7763	3.00492e-58	6.14825e-57	121.689
VMP1	0.853313	11.9169	17.7704	3.22796e-58	6.5976e-57	121.618
CATSPER1	1.68736	#NAME?	17.7914	3.26882e-58	6.67401e-57	121.61
PAK3	-2.10342	10.0529	-17.7684	3.30749e-58	6.74581e-57	121.593
MBOAT2	-0.992597	12.4894	-17.7643	3.47666e-58	7.08332e-57	121.544
FGF12	-1.84767	10.9783	-17.762	3.57718e-58	7.28042e-57	121.515
RUFY2	-0.905021	10.6658	-17.7602	3.65516e-58	7.43127e-57	121.494
KCTD4	-2.16563	#NAME?	-17.76	3.91536e-58	7.95187e-57	121.427
GCLC	-1.06962	11.5821	-17.7508	4.09802e-58	8.31406e-57	121.38
DYRK3	1.07946	8.87785	17.75	4.1369e-58	8.38409e-57	121.37
G0S2	2.97812	#NAME?	17.7588	4.2401e-58	8.58419e-57	121.348
NSUN6	-1.13134	9.4301	-17.7426	4.52239e-58	9.14607e-57	121.282
C2ORF66	1.74798	#NAME?	17.7425	4.68035e-58	9.45559e-57	121.248
CDK1	2.02255	8.67811	17.7393	4.70725e-58	9.49996e-57	121.242
LXN	1.41515	7.06878	17.734	5.0238e-58	1.01282e-56	121.177
BACE2	1.25905	9.29358	17.7254	5.57042e-58	1.12184e-56	121.074
PDE6C	-1.47034	#NAME?	-17.7352	5.64775e-58	1.13622e-56	121.064
TET1	-1.59121	7.89051	-17.7204	5.91895e-58	1.18954e-56	121.014
GPR27	-2.25727	9.03525	-17.7091	6.79407e-58	1.36399e-56	120.877
MFSD6	-1.23272	11.4404	-17.7079	6.89258e-58	1.38232e-56	120.862
RBMS3	-1.12915	9.62031	-17.7072	6.9527e-58	1.39293e-56	120.854
NMI	1.22641	8.69608	17.7069	6.97044e-58	1.39503e-56	120.851
LRRTM4	-2.28746	9.07276	-17.7053	7.11197e-58	1.42188e-56	120.831
LAMB1	1.65057	10.5505	17.6989	7.6833e-58	1.53451e-56	120.754
PBLD	-1.02939	9.0665	-17.698	7.76812e-58	1.54984e-56	120.743
TTLL12	-0.967362	11.4093	-17.6869	8.88525e-58	1.77088e-56	120.609
CACNA1I	-2.52791	7.56971	-17.6868	8.90028e-58	1.77204e-56	120.608
KCNJ10	-1.50243	13.7111	-17.6866	8.91808e-58	1.77375e-56	120.606
HECTD4	-1.20097	12.3094	-17.6689	1.10479e-57	2.19508e-56	120.392
CBX6	-1.086	12.6594	-17.6683	1.11333e-57	2.20978e-56	120.385
VSTM2B	-2.39	#NAME?	-17.6697	1.13073e-57	2.24198e-56	120.37
SEMA3D	-2.93813	8.15385	-17.662	1.20149e-57	2.37985e-56	120.309
CHST1	-1.66044	10.8703	-17.6576	1.26773e-57	2.50846e-56	120.255
SLC25A21	-2.39145	#NAME?	-17.7166	1.38736e-57	2.73953e-56	120.185
DYNC1H1	-1.11633	14.6487	-17.6515	1.36411e-57	2.69639e-56	120.183
TCTE1	-1.74035	#NAME?	-17.6534	1.42203e-57	2.80512e-56	120.143
CSTA	2.5176	#NAME?	17.6836	1.51689e-57	2.98918e-56	120.085
STAC	3.10156	#NAME?	17.6489	1.60344e-57	3.1565e-56	120.024
TMEM165	0.873758	11.3472	17.6328	1.70972e-57	3.36228e-56	119.958
ATAD1	-1.00814	11.5113	-17.6307	1.75498e-57	3.44775e-56	119.932
SGO2	1.20375	8.2718	17.6288	1.79465e-57	3.52209e-56	119.909
HMGA2	3.54573	#NAME?	18.0803	2.01584e-57	3.93211e-56	119.882
FXYD2	-2.15321	#NAME?	-17.6387	1.87143e-57	3.66904e-56	119.871
GARNL3	-1.13313	9.65381	-17.6236	1.91128e-57	3.74335e-56	119.847
CELF5	-2.25577	#NAME?	-17.626	1.91711e-57	3.75095e-56	119.844
SOCS2	1.80258	9.34388	17.6231	1.92301e-57	3.75866e-56	119.841
DEAF1	-0.945208	12.2305	-17.6209	1.97508e-57	3.85651e-56	119.814
PDLIM4	2.55042	8.31351	17.6186	2.03022e-57	3.95616e-56	119.787
TMEM159	1.31098	8.11014	17.6185	2.03316e-57	3.95787e-56	119.785
PHLPP1	-1.11233	13.1159	-17.6167	2.0782e-57	4.04145e-56	119.763
FAAH	-1.39821	9.69617	-17.6077	2.31882e-57	4.50483e-56	119.654
DIRAS3	2.05735	8.30297	17.6063	2.35575e-57	4.57196e-56	119.639
ADGRE2	1.76148	7.10742	17.6053	2.38691e-57	4.62777e-56	119.625
CARMIL3	-1.5138	9.53809	-17.6051	2.39121e-57	4.63144e-56	119.624
UPP2	-1.59179	#NAME?	-17.6047	2.48036e-57	4.79928e-56	119.588
SLC2A4RG	0.965768	10.0695	17.6013	2.50288e-57	4.83798e-56	119.578
UPF2	-1.0671	10.8788	-17.5982	2.60078e-57	5.02217e-56	119.54
TES	1.23823	7.58745	17.5951	2.69821e-57	5.20508e-56	119.503
SPOCK2	-1.3723	14.2668	-17.5918	2.80973e-57	5.41478e-56	119.463
PLA2G2A	5.23159	#NAME?	18.4243	3.29893e-57	6.30699e-56	119.449
HIP1R	-1.65989	13.0331	-17.5904	2.85796e-57	5.50222e-56	119.446
GBP1	1.93267	10.2523	17.59	2.87202e-57	5.52375e-56	119.441
ENPEP	1.78447	7.73532	17.5893	2.89477e-57	5.56196e-56	119.433
SIRT1	-0.98528	10.4018	-17.5883	2.93082e-57	5.6256e-56	119.421
ATRNL1	-1.96727	10.2767	-17.588	2.93934e-57	5.63274e-56	119.418
LILRB3	1.71806	6.2865	17.588	2.9404e-57	5.63274e-56	119.418
BST1	1.25432	6.63498	17.5813	3.18708e-57	6.09922e-56	119.338
GRIP1	-1.99401	6.69542	-17.5769	3.36493e-57	6.42677e-56	119.284
LRP4	-1.50367	13.3043	-17.5753	3.42683e-57	6.53852e-56	119.265
GTSE1	2.0326	7.73982	17.5726	3.54435e-57	6.75604e-56	119.232
RPS6KA6	-2.23538	#NAME?	-17.565	4.00959e-57	7.63528e-56	119.11
TSPYL4	-1.09111	12.536	-17.555	4.38109e-57	8.33447e-56	119.021
KIAA0513	-1.49857	11.7208	-17.5546	4.40577e-57	8.37314e-56	119.015
NCAPH	1.82824	8.03725	17.5518	4.55615e-57	8.6504e-56	118.982
PKIB	2.1872	7.63197	17.5418	5.13887e-57	9.74713e-56	118.862
DPY19L1	1.13428	11.79	17.5307	5.8788e-57	1.11396e-55	118.728
BRSK2	-1.629	10.8808	-17.5275	6.10979e-57	1.15659e-55	118.69
TERF2IP	-0.764144	13.0582	-17.5272	6.12869e-57	1.15903e-55	118.687
GDPD1	-1.1013	10.0186	-17.5261	6.21573e-57	1.17433e-55	118.673
FN3K	-0.991159	11.1273	-17.5246	6.32796e-57	1.19436e-55	118.655
CYP1A1	-2.02512	#NAME?	-17.6114	6.6505e-57	1.25278e-55	118.632
ECSCR	1.72366	#NAME?	17.5322	6.5534e-57	1.2357e-55	118.622
SHANK1	-2.2821	10.3987	-17.519	6.76869e-57	1.2738e-55	118.588
TPPP	-2.08005	12.1646	-17.5174	6.90052e-57	1.29734e-55	118.568
RUFY3	-0.944792	13.3255	-17.5151	7.09462e-57	1.33253e-55	118.541
RAC2	1.49635	8.23585	17.5072	7.80318e-57	1.46418e-55	118.446
CDNF	-1.38024	6.19748	-17.5038	8.13324e-57	1.52463e-55	118.405
SP100	1.30101	9.95142	17.5008	8.43535e-57	1.57972e-55	118.369
DNAJB12	-0.706559	11.2924	-17.4981	8.71468e-57	1.63044e-55	118.336
ZMIZ1	-1.1727	13.6073	-17.4894	9.67278e-57	1.80794e-55	118.232
RAI2	-1.3544	8.65981	-17.4879	9.8464e-57	1.8386e-55	118.215
GADD45A	1.44828	10.799	17.4755	1.14345e-56	2.13308e-55	118.066
CASKIN2	-1.01734	11.8513	-17.4742	1.16241e-56	2.16634e-55	118.049
PNCK	-1.68326	9.00178	-17.4712	1.20479e-56	2.24315e-55	118.014
EHD3	-1.29823	11.4002	-17.443	1.69224e-56	3.14628e-55	117.675
SAMD11	-2.20917	7.66147	-17.443	1.69313e-56	3.14628e-55	117.675
MYDGF	0.690844	11.3111	17.4418	1.7171e-56	3.18774e-55	117.661
ANKRD24	-1.50341	8.9656	-17.4364	1.83221e-56	3.39815e-55	117.596
ARHGDIG	-2.16322	#NAME?	-17.4336	1.95577e-56	3.62382e-55	117.532
HSPA6	2.22366	7.3032	17.4285	2.01518e-56	3.73031e-55	117.501
ARSD	1.42549	9.27474	17.4273	2.04469e-56	3.7813e-55	117.487
DZIP3	-1.01113	11.2952	-17.4015	2.79028e-56	5.15519e-55	117.177
PNMA1	-0.919431	13.3791	-17.3981	2.90691e-56	5.36551e-55	117.137
PLK3	1.02704	9.16528	17.3922	3.12127e-56	5.75565e-55	117.066
STUM	-1.95078	11.0132	-17.3912	3.15975e-56	5.82039e-55	117.054
NMT2	-0.890217	10.0179	-17.3911	3.16243e-56	5.82039e-55	117.053
TMEFF2	-2.32628	10.1999	-17.3869	3.32625e-56	6.11604e-55	117.003
GNL1	-0.854014	13.0671	-17.3849	3.40773e-56	6.25987e-55	116.978
SNX32	-1.2653	8.67865	-17.3842	3.43729e-56	6.30814e-55	116.97
CKAP2L	2.2968	#NAME?	17.3818	3.64708e-56	6.68677e-55	116.911
WDFY3	-1.09539	12.5574	-17.3786	3.67478e-56	6.73115e-55	116.903
DLGAP2	-2.7486	#NAME?	-17.3803	3.82997e-56	7.00873e-55	116.863
NR3C2	-1.40926	9.80659	-17.3738	3.89313e-56	7.11755e-55	116.846
CAMK1D	-1.31094	11.7446	-17.3673	4.21238e-56	7.69389e-55	116.767
GNAI1	-1.39434	11.1837	-17.3655	4.3018e-56	7.84977e-55	116.746
AATK	-1.75272	11.6245	-17.3612	4.531e-56	8.26017e-55	116.695
KCNK3	-2.34987	8.81504	-17.3559	4.82884e-56	8.7948e-55	116.631
MRPS15	0.783552	10.4318	17.3553	4.86353e-56	8.8496e-55	116.624
FAM168A	-1.03858	14.0432	-17.3452	5.49544e-56	9.98995e-55	116.503
RAP1B	0.869937	10.6331	17.3413	5.75954e-56	1.04602e-54	116.456
HIST2H2AC	1.55234	#NAME?	17.3541	5.93478e-56	1.07683e-54	116.429
DIP2C	-1.14359	11.6752	-17.3362	6.12287e-56	1.10991e-54	116.395
PDP2	-0.870808	10.4287	-17.3255	6.96128e-56	1.2607e-54	116.267
LPIN1	-1.05883	11.7452	-17.3241	7.07933e-56	1.28087e-54	116.251
ANKRD26	-1.20418	9.28138	-17.3216	7.30035e-56	1.31962e-54	116.22
SEMA3G	-1.64288	9.03585	-17.3199	7.45119e-56	1.34562e-54	116.2
STXBP1	-1.52002	12.6672	-17.3131	8.07967e-56	1.45775e-54	116.119
MYL6	0.817186	13.8608	17.3122	8.16536e-56	1.47183e-54	116.108
TXNDC17	0.714078	10.1117	17.3049	8.91594e-56	1.60562e-54	116.021
SHD	-2.49883	#NAME?	-17.3071	8.95161e-56	1.60944e-54	116.017
DESI1	-0.757072	12.0722	-17.3046	8.9539e-56	1.60944e-54	116.017
MDK	1.754	11.0102	17.3015	9.28607e-56	1.66759e-54	115.98
LRRTM3	-1.62928	#NAME?	-17.3034	9.359e-56	1.67912e-54	115.973
HILPDA	1.36944	9.43211	17.2966	9.85938e-56	1.76725e-54	115.921
TCF19	1.23056	9.25351	17.295	1.00436e-55	1.79858e-54	115.902
RASGEF1C	-1.74224	9.22717	-17.2897	1.07055e-55	1.91534e-54	115.839
TUBGCP2	-0.704323	11.8953	-17.283	1.16056e-55	2.07444e-54	115.758
NRIP2	-1.15777	8.28947	-17.2807	1.19228e-55	2.12917e-54	115.732
MYD88	1.24474	10.1801	17.2787	1.22244e-55	2.18099e-54	115.707
SUSD2	1.37536	7.71075	17.2767	1.25153e-55	2.23083e-54	115.683
RABGAP1L	-0.947387	11.2327	-17.2735	1.30003e-55	2.31513e-54	115.645
RNASE2	2.36126	6.28718	17.2731	1.30619e-55	2.32396e-54	115.641
MAP3K5	-1.19674	11.7165	-17.268	1.38928e-55	2.4695e-54	115.579
C20ORF194	-1.02481	11.7713	-17.2617	1.49843e-55	2.66106e-54	115.504
RPRM	-2.32771	9.31772	-17.259	1.54716e-55	2.74507e-54	115.472
RAB38	1.63295	#NAME?	17.2617	1.5913e-55	2.82077e-54	115.445
RER1	0.615914	11.6148	17.2546	1.63109e-55	2.88865e-54	115.42
NRXN2	-1.37049	13.4632	-17.2531	1.66135e-55	2.93953e-54	115.401
DNAH11	2.20743	5.0456	17.2504	1.71568e-55	3.03287e-54	115.369
MB21D1	1.23495	6.73748	17.2495	1.73498e-55	3.06418e-54	115.358
TSNARE1	-0.932277	9.59912	-17.2484	1.75814e-55	3.10223e-54	115.345
NDST4	-3.18759	#NAME?	-17.4601	1.92296e-55	3.38683e-54	115.321
DLL1	-1.87637	11.3803	-17.2437	1.86028e-55	3.27945e-54	115.289
GLP1R	-3.18868	#NAME?	-17.262	1.96276e-55	3.45062e-54	115.242
SH3GL3	-2.27669	8.8522	-17.2397	1.9515e-55	3.43396e-54	115.241
DENND2D	1.55816	7.25573	17.2371	2.01259e-55	3.535e-54	115.21
LGR5	-2.23621	7.97346	-17.2355	2.05098e-55	3.59913e-54	115.192
COX15	-0.707705	10.6533	-17.2316	2.15084e-55	3.76934e-54	115.144
GBF1	-0.895797	12.2258	-17.2315	2.15189e-55	3.76934e-54	115.144
KIAA1671	-1.31428	10.9735	-17.2306	2.1772e-55	3.81019e-54	115.132
SKA3	1.91792	7.17805	17.23	2.19174e-55	3.83215e-54	115.125
CD163	2.79795	9.92309	17.2257	2.30929e-55	4.03402e-54	115.073
P2RX6	-1.59108	8.80908	-17.2247	2.33546e-55	4.07604e-54	115.062
ARPC5	0.741029	12.5168	17.2189	2.5042e-55	4.36656e-54	114.993
IL1RAP	1.76862	10.0404	17.213	2.68796e-55	4.68275e-54	114.922
UBE2T	1.48123	8.37636	17.2022	3.05781e-55	5.32224e-54	114.794
CACNA2D3	-2.03273	7.83025	-17.1986	3.19372e-55	5.55379e-54	114.751
ZNF530	0.928456	7.64134	17.1938	3.38372e-55	5.87887e-54	114.693
CNGA4	-1.59471	#NAME?	-17.1953	3.52493e-55	6.11316e-54	114.654
FBXO25	-0.835775	10.8823	-17.1904	3.52195e-55	6.11316e-54	114.653
POLL	-0.731677	10.0482	-17.1883	3.61274e-55	6.25981e-54	114.628
PIMREG	2.50833	8.14437	17.1827	3.86405e-55	6.68923e-54	114.561
CYTL1	1.69693	7.87585	17.1811	3.93717e-55	6.80968e-54	114.542
PI4K2B	0.876191	8.90367	17.1797	4.00524e-55	6.92118e-54	114.525
MAPK8IP3	-1.11305	12.9907	-17.1782	4.07764e-55	7.03997e-54	114.507
FGF13	-2.35318	9.18093	-17.1757	4.2043e-55	7.25214e-54	114.477
BASP1	-1.54314	12.3494	-17.1675	4.63713e-55	7.99157e-54	114.379
PAIP2B	-1.7876	10.1505	-17.15	5.71627e-55	9.84252e-54	114.171
HFE	1.45903	7.67509	17.1493	5.76866e-55	9.92385e-54	114.162
MMS19	-0.740737	11.6011	-17.1437	6.16588e-55	1.05977e-53	114.096
LZTS3	-1.10508	11.9119	-17.1436	6.1766e-55	1.06067e-53	114.094
SYT14	-1.88711	8.4997	-17.1393	6.49829e-55	1.11491e-53	114.043
TCEAL3	-0.813971	11.7756	-17.1374	6.64779e-55	1.13954e-53	114.021
ABI1	-0.900468	12.2901	-17.1352	6.82429e-55	1.16876e-53	113.995
GINS1	1.31428	8.98796	17.1333	6.98427e-55	1.19509e-53	113.972
DGKI	-1.56769	10.2816	-17.1286	7.38946e-55	1.2633e-53	113.915
S100A3	2.50667	5.6816	17.1282	7.42691e-55	1.26858e-53	113.91
ZWILCH	1.02384	8.48098	17.1278	7.46194e-55	1.27343e-53	113.906
CHD3	-1.09218	12.8399	-17.1268	7.54672e-55	1.28676e-53	113.895
RINL	1.25239	7.82934	17.1188	8.30467e-55	1.41474e-53	113.799
JMY	-1.01289	10.975	-17.1174	8.44882e-55	1.43802e-53	113.782
GPR158	-1.76661	10.9591	-17.117	8.49161e-55	1.44402e-53	113.777
AOX1	2.03926	5.65894	17.1052	9.77545e-55	1.66088e-53	113.637
CD93	1.7606	10.1662	17.1035	9.9788e-55	1.69393e-53	113.616
HAUS1	0.824141	9.48086	17.1012	1.02555e-54	1.73937e-53	113.589
HMX1	-3.14931	#NAME?	-17.1093	1.04694e-54	1.77407e-53	113.572
HNRNPUL2	-0.820734	11.9506	-17.0982	1.06287e-54	1.79949e-53	113.554
MTA3	-0.823122	11.6235	-17.0973	1.07487e-54	1.8182e-53	113.542
FAM72B	1.293	4.83507	17.0879	1.20236e-54	2.03207e-53	113.431
SUFU	-0.909091	10.7236	-17.0873	1.21064e-54	2.04427e-53	113.424
IL4I1	1.77471	6.17044	17.0861	1.22796e-54	2.07171e-53	113.41
CD48	2.35416	#NAME?	17.0946	1.36349e-54	2.29834e-53	113.31
DSTYK	-1.01263	11.357	-17.0702	1.48497e-54	2.50091e-53	113.221
ZFYVE27	-0.784217	11.02	-17.0695	1.49802e-54	2.52069e-53	113.212
CYP2A6	-1.7278	#NAME?	-17.1155	1.52614e-54	2.56351e-53	113.209
ACO2	-0.889723	12.9395	-17.0691	1.50512e-54	2.53042e-53	113.207
PLCL1	-1.53092	9.93033	-17.0664	1.555e-54	2.60971e-53	113.175
SYT9	-2.06983	8.16772	-17.0662	1.55811e-54	2.61265e-53	113.173
JCAD	-1.31951	10.9494	-17.0569	1.74079e-54	2.91643e-53	113.062
NLGN2	-1.02047	13.4527	-17.0567	1.74541e-54	2.92163e-53	113.06
C2	1.57127	7.44542	17.0494	1.9051e-54	3.18616e-53	112.973
GRIK4	-1.24191	11.0163	-17.0474	1.9516e-54	3.26109e-53	112.949
CHST15	-1.14095	11.4239	-17.0424	2.07042e-54	3.45663e-53	112.89
VWA5B2	-1.76841	8.21177	-17.0404	2.11972e-54	3.53587e-53	112.866
TEAD4	1.64755	7.29261	17.0349	2.26387e-54	3.77306e-53	112.801
GRM4	-2.48988	#NAME?	-17.0417	2.34587e-54	3.90296e-53	112.769
SPTAN1	-0.994574	15.2696	-17.032	2.34549e-54	3.90296e-53	112.766
USP27X	-1.07299	8.89194	-17.0224	2.62897e-54	4.37018e-53	112.652
SREBF2	-1.10564	13.4184	-17.0126	2.95604e-54	4.90963e-53	112.535
CASP1	1.47029	8.83931	17.0054	3.22102e-54	5.34511e-53	112.45
LUM	2.26375	7.55762	17.0048	3.24539e-54	5.38092e-53	112.442
SH3BGRL2	-1.14183	10.4058	-16.9999	3.43789e-54	5.69518e-53	112.385
PELI2	-1.14283	10.3868	-16.9991	3.47106e-54	5.74517e-53	112.375
KCNJ3	-2.58149	#NAME?	-16.9998	3.54359e-54	5.86017e-53	112.356
MTMR11	1.14279	9.35074	16.9956	3.61971e-54	5.98092e-53	112.334
C8ORF88	1.58287	5.01194	16.9955	3.62465e-54	5.98393e-53	112.332
HMMR	1.79094	7.07343	16.9954	3.6312e-54	5.98961e-53	112.331
ZDHHC11B	-1.74892	9.11859	-16.994	3.69228e-54	6.08515e-53	112.314
CABP4	1.26838	6.22337	16.9912	3.81669e-54	6.2848e-53	112.281
ALCAM	-1.25219	13.1114	-16.9879	3.97105e-54	6.53338e-53	112.241
LRFN5	-2.63426	7.50028	-16.9862	4.05168e-54	6.66034e-53	112.221
SLC35D2	0.829813	7.42586	16.9835	4.18125e-54	6.86747e-53	112.19
HPCAL4	-2.33551	10.9051	-16.9726	4.7648e-54	7.81924e-53	112.06
SP7	-1.69583	#NAME?	-17.0019	5.05055e-54	8.27404e-53	112.014
TMEM230	0.683921	12.1909	16.9679	5.0391e-54	8.26232e-53	112.004
SMIM18	-2.4024	#NAME?	-16.9808	5.13583e-54	8.40659e-53	111.99
RAB30	-1.09633	11.5611	-16.9651	5.20755e-54	8.51674e-53	111.972
KPNA5	-0.97219	10.279	-16.9626	5.36512e-54	8.76699e-53	111.942
POTEJ	2.01582	#NAME?	17.4434	6.04398e-54	9.84283e-53	111.929
FERMT1	-2.40173	10.8761	-16.9604	5.50758e-54	8.99214e-53	111.916
BBIP1	-0.815728	9.66147	-16.9563	5.78421e-54	9.43578e-53	111.867
PPP2R2C	-2.44749	10.634	-16.9556	5.83527e-54	9.511e-53	111.858
FASN	-1.17246	13.6326	-16.9472	6.44763e-54	1.04913e-52	111.759
CHRM1	-2.74883	#NAME?	-16.9482	6.74786e-54	1.09705e-52	111.715
RHBDL3	-1.65122	10.9502	-16.9428	6.79718e-54	1.10414e-52	111.706
KIF14	1.98572	6.99097	16.9366	7.31775e-54	1.1877e-52	111.633
BID	-0.876538	11.7291	-16.9317	7.7572e-54	1.25796e-52	111.575
SBF1	-1.00548	13.1743	-16.9307	7.84801e-54	1.27162e-52	111.563
KNDC1	-1.71913	10.7281	-16.9302	7.89745e-54	1.27855e-52	111.557
VASP	0.83936	10.6144	16.9274	8.16522e-54	1.32079e-52	111.524
TMEM100	-2.1027	11.2935	-16.9252	8.38425e-54	1.35508e-52	111.498
ADAMTS7	1.58387	7.35724	16.9242	8.48671e-54	1.37049e-52	111.485
SLC25A41	-1.39904	#NAME?	-16.9165	9.55779e-54	1.54216e-52	111.368
ATP1A3	-1.92035	9.51103	-16.9031	1.09033e-53	1.75778e-52	111.236
MGAT3	-1.35197	11.1971	-16.9011	1.11726e-53	1.79969e-52	111.212
RAB27A	1.04418	8.21876	16.8921	1.24272e-53	2.0001e-52	111.106
ESPL1	2.14909	7.50269	16.8911	1.25856e-53	2.0239e-52	111.093
GPR179	-1.97355	7.09149	-16.8659	1.69801e-53	2.72831e-52	110.795
PCSK6	-2.22972	9.90955	-16.8618	1.78329e-53	2.86295e-52	110.746
CALD1	1.02235	12.6896	16.8523	1.99507e-53	3.20027e-52	110.635
CELF3	-2.19262	10.419	-16.8462	2.14564e-53	3.43893e-52	110.562
TTPA	-2.07585	6.8894	-16.844	2.20308e-53	3.52805e-52	110.536
B4GAT1	-0.850458	13.0179	-16.8382	2.36044e-53	3.7769e-52	110.467
HOXD9	3.61139	#NAME?	17.0966	2.64168e-53	4.21638e-52	110.418
FOXM1	2.00522	9.27203	16.8338	2.48726e-53	3.97652e-52	110.415
ALG6	0.833171	9.17477	16.8306	2.58472e-53	4.12889e-52	110.377
PPP1R9A	-1.43235	11.0558	-16.8232	2.81971e-53	4.49681e-52	110.29
ATP8A2	-2.62957	8.43897	-16.8214	2.88158e-53	4.59168e-52	110.269
YBX3	1.08328	11.1726	16.8209	2.89798e-53	4.61398e-52	110.263
HLA-A	1.11288	14.4422	16.8169	3.04032e-53	4.8366e-52	110.215
PLCH2	-2.0866	9.02995	-16.8144	3.13031e-53	4.97563e-52	110.186
ADCY2	-1.6137	12.6886	-16.8097	3.3125e-53	5.26089e-52	110.13
CSRNP3	-1.41906	10.4077	-16.8093	3.32915e-53	5.28297e-52	110.125
HSD3B7	1.11234	7.60404	16.8082	3.37255e-53	5.34743e-52	110.112
IGFBP3	2.29316	11.3151	16.8049	3.50792e-53	5.55748e-52	110.073
MICU3	-1.16793	9.21799	-16.8004	3.69652e-53	5.85145e-52	110.021
CMTM5	-1.63052	10.974	-16.7985	3.78444e-53	5.9857e-52	109.997
MUM1	-0.831096	12.1387	-16.7916	4.10598e-53	6.48894e-52	109.916
NUMA1	-1.05464	13.5293	-16.7897	4.20059e-53	6.633e-52	109.893
GABRG2	-3.37314	#NAME?	-16.7884	4.38587e-53	6.91989e-52	109.851
KLHDC8A	1.769	11.027	16.784	4.49389e-53	7.08451e-52	109.826
CCNY	-0.752475	12.3245	-16.7709	5.24881e-53	8.26784e-52	109.672
SPRYD3	-0.976754	12.2902	-16.7698	5.3173e-53	8.36887e-52	109.659
ESCO2	2.09822	6.71063	16.7668	5.51216e-53	8.66847e-52	109.623
ZNF423	-1.36556	10.9149	-16.7629	5.76997e-53	9.0665e-52	109.577
HLA-DRA	1.99401	13.4287	16.7621	5.82939e-53	9.15237e-52	109.567
CABLES1	-1.62991	10.026	-16.7592	6.03412e-53	9.46608e-52	109.533
GSDMD	1.22212	9.66289	16.7546	6.36908e-53	9.98342e-52	109.479
OLFML3	1.31048	10.7225	16.7538	6.43169e-53	1.00733e-51	109.469
NCAM1	-1.30012	14.9727	-16.7533	6.47244e-53	1.01289e-51	109.463
KBTBD7	-0.908425	9.75836	-16.7481	6.88308e-53	1.07628e-51	109.402
IER5L	1.3747	7.97422	16.746	7.05413e-53	1.10213e-51	109.377
CRLF1	-2.83837	9.02972	-16.7457	7.08274e-53	1.1057e-51	109.373
NYAP1	-1.2163	10.364	-16.7433	7.28101e-53	1.13573e-51	109.346
OTOGL	-1.72493	#NAME?	-16.7445	7.37773e-53	1.14989e-51	109.333
KMT2A	-1.15334	12.3631	-16.7381	7.74736e-53	1.20652e-51	109.284
DHTKD1	-1.04954	11.5055	-16.7346	8.07734e-53	1.25689e-51	109.243
SLC1A1	-1.65865	10.4988	-16.7308	8.45121e-53	1.314e-51	109.198
LHPP	-1.23322	11.4523	-16.7301	8.52226e-53	1.32398e-51	109.189
IRX5	2.78563	#NAME?	16.79	9.02584e-53	1.40108e-51	109.15
PIP4K2B	-0.870298	13.5495	-16.7214	9.44135e-53	1.4644e-51	109.087
PLEKHM3	-1.1745	10.5183	-16.7181	9.8239e-53	1.52251e-51	109.048
KCTD16	-2.05009	8.17388	-16.7164	1.0023e-52	1.55212e-51	109.028
CAVIN1	1.36838	11.8069	16.7119	1.05682e-52	1.63523e-51	108.975
ST8SIA4	1.22664	9.182	16.7074	1.11489e-52	1.72369e-51	108.922
CA9	2.58854	#NAME?	16.7093	1.15036e-52	1.7771e-51	108.892
PNMA5	-2.5483	#NAME?	-16.7225	1.19335e-52	1.84203e-51	108.862
KCNN2	-1.57032	9.81451	-16.6996	1.22222e-52	1.88508e-51	108.83
CENPS	1.02667	4.93942	16.678	1.57957e-52	2.43428e-51	108.575
FBXO17	2.09052	7.85781	16.677	1.59766e-52	2.46019e-51	108.564
DDX25	-1.76477	9.56654	-16.6717	1.70139e-52	2.61783e-51	108.501
GRM1	-2.12105	7.28654	-16.6702	1.73285e-52	2.6641e-51	108.483
ADCYAP1R1	-1.72033	14.7329	-16.6697	1.74216e-52	2.67628e-51	108.477
MYH14	-1.62162	11.0903	-16.6695	1.74605e-52	2.68011e-51	108.475
HNRNPCL1	1.83209	#NAME?	17.2625	2.10386e-52	3.21394e-51	108.424
SECTM1	1.9094	7.25375	16.6607	1.93868e-52	2.97341e-51	108.371
KDELC2	1.28058	9.92422	16.6592	1.97417e-52	3.02544e-51	108.353
FAM126A	1.09926	10.3976	16.6588	1.98231e-52	3.03549e-51	108.349
STOX1	-1.88803	9.50568	-16.6558	2.05429e-52	3.14321e-51	108.313
RARRES2	2.59111	8.09486	16.6551	2.07138e-52	3.16684e-51	108.305
POLR3H	-0.78886	10.9541	-16.6523	2.14109e-52	3.26823e-51	108.272
PPP1R26	-0.929644	11.1821	-16.6514	2.16295e-52	3.29897e-51	108.262
EVA1C	1.39193	9.09213	16.6485	2.23929e-52	3.4127e-51	108.228
FAM149B1	-0.792711	10.205	-16.6477	2.2622e-52	3.44489e-51	108.217
CMTM3	0.876854	11.3918	16.6429	2.39405e-52	3.64279e-51	108.161
MAP2K3	0.8715	9.74531	16.6313	2.74422e-52	4.1723e-51	108.025
ELAVL2	-2.31941	8.84826	-16.6298	2.79454e-52	4.24545e-51	108.007
FAM72D	1.30694	#NAME?	16.6291	3.05275e-52	4.63406e-51	107.921
IRF1	1.28504	9.04655	16.6196	3.15343e-52	4.78311e-51	107.887
MPRIP	-0.907057	13.7635	-16.6171	3.24643e-52	4.92029e-51	107.858
GABARAPL1	-1.02944	12.4675	-16.6067	3.67321e-52	5.56274e-51	107.735
FHL3	0.940949	9.99318	16.6006	3.94784e-52	5.97395e-51	107.663
PBK	2.4653	8.11544	16.5954	4.19799e-52	6.34748e-51	107.602
PPP4C	0.637382	11.7777	16.5818	4.92924e-52	7.4473e-51	107.442
BEX1	-1.34217	12.6349	-16.5803	5.01696e-52	7.57388e-51	107.425
LSAMP	-1.17754	13.4846	-16.5796	5.05595e-52	7.62675e-51	107.417
CTTNBP2	-1.50276	11.3138	-16.5793	5.07782e-52	7.65373e-51	107.413
AEBP1	2.31535	12.3309	16.577	5.21567e-52	7.85536e-51	107.386
AARS	-0.768752	13.8663	-16.5762	5.26498e-52	7.92342e-51	107.377
GSTO2	-1.33667	7.30596	-16.5751	5.33308e-52	8.01964e-51	107.364
PLEKHA6	-1.52566	11.1706	-16.5747	5.35801e-52	8.05082e-51	107.359
SLC16A9	-1.26718	10.9312	-16.5743	5.38312e-52	8.08224e-51	107.355
HSPA12A	-1.42584	10.6878	-16.5736	5.43238e-52	8.14985e-51	107.346
CCDC85C	-1.01756	10.2707	-16.569	5.73448e-52	8.59636e-51	107.292
ATP2B3	-2.72648	7.86847	-16.5681	5.7936e-52	8.67821e-51	107.281
PLPPR3	-2.62149	7.56482	-16.5638	6.09261e-52	9.119e-51	107.231
HOXB7	2.54877	#NAME?	16.5732	6.22829e-52	9.31013e-51	107.213
SMC4	1.42676	9.39805	16.562	6.22999e-52	9.31013e-51	107.209
SNCG	-2.11302	9.07716	-16.5568	6.62459e-52	9.89214e-51	107.148
CLIP4	-0.860642	10.7653	-16.5537	6.86741e-52	1.02468e-50	107.112
RNF165	-1.82595	10.1828	-16.546	7.51779e-52	1.12085e-50	107.022
NTN4	-1.88282	9.61468	-16.5444	7.66761e-52	1.1423e-50	107.002
LATS2	1.24886	8.54769	16.544	7.70065e-52	1.14634e-50	106.998
PLOD3	0.82549	11.8329	16.5424	7.84613e-52	1.16709e-50	106.98
F5	-3.19342	8.32623	-16.5394	8.12949e-52	1.2083e-50	106.944
CNIH4	0.613342	10.4294	16.535	8.56869e-52	1.2726e-50	106.892
LRRN4CL	2.23792	7.00165	16.5276	9.34147e-52	1.3863e-50	106.806
AC104836.1	-1.46834	9.58615	-16.5253	9.60245e-52	1.42393e-50	106.779
FAM163B	-2.87199	#NAME?	-16.5256	9.82105e-52	1.45523e-50	106.757
RAB5B	-0.715107	13.6913	-16.5228	9.88891e-52	1.46415e-50	106.749
CCSER1	-2.13239	#NAME?	-16.5316	1.10149e-51	1.62962e-50	106.648
OSGIN2	-1.14799	11.7076	-16.5096	1.15569e-51	1.70848e-50	106.594
RABGAP1	-0.88711	12.6024	-16.5038	1.23703e-51	1.82732e-50	106.526
SLC1A2	-1.83455	14.9227	-16.5033	1.24525e-51	1.83805e-50	106.52
PRKCB	-1.92509	11.0743	-16.5027	1.254e-51	1.84955e-50	106.513
PITX1	2.93836	#NAME?	16.5524	1.37423e-51	2.02533e-50	106.437
KYNU	1.50404	6.3907	16.492	1.42153e-51	2.09344e-50	106.388
TWIST1	1.83365	6.28621	16.4909	1.4409e-51	2.12034e-50	106.375
CEBPD	1.52996	10.4021	16.4899	1.45756e-51	2.14321e-50	106.363
FAM221B	-1.35507	#NAME?	-16.5793	1.54142e-51	2.26479e-50	106.342
CELF4	-2.50642	9.245	-16.4847	1.55047e-51	2.27635e-50	106.302
PPARA	-1.03074	10.7191	-16.4834	1.57338e-51	2.30822e-50	106.287
CTSC	1.34792	10.7614	16.4788	1.66159e-51	2.43578e-50	106.233
MB21D2	-1.13969	9.13641	-16.4766	1.70585e-51	2.49875e-50	106.207
UBXN1	-0.79671	12.6625	-16.4743	1.75126e-51	2.56331e-50	106.18
HNRNPH3	-0.813263	12.6706	-16.4726	1.7884e-51	2.61569e-50	106.16
CLVS2	-2.60125	8.8526	-16.4715	1.81094e-51	2.64664e-50	106.147
ST14	1.76763	8.17182	16.4608	2.05529e-51	3.00147e-50	106.021
BRIP1	1.82252	6.79176	16.4532	2.24738e-51	3.2795e-50	105.932
SHC1	1.01727	10.6251	16.4525	2.26483e-51	3.30246e-50	105.924
USP11	-0.818385	13.9948	-16.4517	2.2876e-51	3.33314e-50	105.915
GPR1	2.9739	#NAME?	16.7917	2.623e-51	3.81317e-50	105.866
SGIP1	-1.30368	10.1798	-16.4462	2.44083e-51	3.55371e-50	105.85
PAAF1	-0.687986	11.2855	-16.4425	2.54817e-51	3.70718e-50	105.807
RTN4R	-1.68093	8.69559	-16.4351	2.78155e-51	4.04009e-50	105.72
ITGA4	1.65906	7.61989	16.435	2.7833e-51	4.04009e-50	105.719
RBM17	-0.802423	12.2021	-16.4319	2.8857e-51	4.18557e-50	105.683
PLCXD2	-1.74874	8.2373	-16.4309	2.92038e-51	4.23267e-50	105.671
KCNQ5	-2.13526	9.1896	-16.4279	3.02732e-51	4.38437e-50	105.636
GBP5	2.12261	5.97351	16.4255	3.11407e-51	4.50661e-50	105.608
SCNN1B	2.92539	#NAME?	16.5044	3.37001e-51	4.87334e-50	105.551
GPR162	-1.13693	11.9581	-16.4149	3.52687e-51	5.09634e-50	105.484
FPGT	0.92232	8.8512	16.4124	3.63168e-51	5.24385e-50	105.454
LY96	1.46776	7.47339	16.4066	3.88945e-51	5.61183e-50	105.386
MAGOH	0.662125	9.70423	16.4056	3.9346e-51	5.67273e-50	105.375
KIAA2026	-1.06632	11.0124	-16.3982	4.2932e-51	6.18511e-50	105.288
SELENOF	0.791976	12.5495	16.3775	5.47534e-51	7.88227e-50	105.046
HHIPL1	-1.12301	9.62324	-16.3763	5.54835e-51	7.98141e-50	105.033
PATZ1	-0.906636	11.9954	-16.367	6.19592e-51	8.90628e-50	104.923
PPM1K	-1.04711	11.9671	-16.359	6.80471e-51	9.77408e-50	104.83
DRP2	-1.45777	#NAME?	-16.3584	7.02865e-51	1.00882e-49	104.798
OR51E1	2.76553	#NAME?	16.5875	8.14777e-51	1.16771e-49	104.713
ADGRV1	-1.92248	11.8638	-16.3461	7.9132e-51	1.13493e-49	104.679
ADPRH	1.0901	8.34504	16.3399	8.51293e-51	1.21913e-49	104.607
DST	-1.29581	14.5516	-16.3336	9.16659e-51	1.31176e-49	104.533
PSTPIP1	-1.46455	8.70819	-16.3257	1.00528e-50	1.43751e-49	104.441
DNAJC6	-1.41052	11.7991	-16.3209	1.06391e-50	1.52023e-49	104.385
SEZ6L	-2.17373	13.1648	-16.3095	1.2171e-50	1.73783e-49	104.251
HIST1H3G	2.33222	#NAME?	16.9984	1.75296e-50	2.48633e-49	104.053
ZBTB42	1.33497	7.74222	16.2915	1.50177e-50	2.1427e-49	104.042
PIANP	-1.33274	11.8248	-16.2912	1.5071e-50	2.14871e-49	104.038
B3GNT5	1.56533	8.2512	16.2887	1.55281e-50	2.21185e-49	104.008
C22ORF46	-1.10196	10.9631	-16.2886	1.55369e-50	2.21185e-49	104.008
PTPN4	-0.989366	10.6438	-16.2844	1.63277e-50	2.32271e-49	103.958
ARHGAP12	-0.961903	12.1738	-16.283	1.65953e-50	2.35903e-49	103.942
SUGT1	-0.676332	11.6092	-16.2825	1.66962e-50	2.37162e-49	103.936
LINGO1	-1.57566	12.4105	-16.2803	1.71251e-50	2.43075e-49	103.911
PABPC5	-2.27091	7.65297	-16.2762	1.79859e-50	2.54917e-49	103.862
TSC1	-0.898833	11.6722	-16.2743	1.83724e-50	2.60204e-49	103.841
ZNF804A	-1.93155	8.1698	-16.2703	1.92643e-50	2.726e-49	103.794
HK3	1.52596	6.6378	16.2702	1.9276e-50	2.726e-49	103.793
WDR86	-1.56409	7.85005	-16.2636	2.08337e-50	2.94412e-49	103.716
FAM217B	-0.904121	11.0269	-16.2583	2.21651e-50	3.12997e-49	103.654
GAN	-1.0494	11.0103	-16.2561	2.27437e-50	3.20931e-49	103.629
TTBK2	-1.10566	10.2054	-16.2543	2.32231e-50	3.27455e-49	103.608
ATCAY	-2.36031	12.5088	-16.2441	2.61877e-50	3.68988e-49	103.488
MGP	2.24531	9.40147	16.243	2.65387e-50	3.73659e-49	103.475
CHRM4	-1.89592	#NAME?	-16.2401	2.81175e-50	3.95599e-49	103.418
PLEKHG3	-1.2779	10.8983	-16.2369	2.84936e-50	4.00597e-49	103.404
GALNT3	1.74892	5.8047	16.2331	2.97828e-50	4.18417e-49	103.36
PRKN	-0.98574	8.94959	-16.2325	2.9994e-50	4.21076e-49	103.353
CYP46A1	-1.30814	10.1077	-16.2314	3.03843e-50	4.26245e-49	103.34
THSD4	-1.73717	9.18769	-16.2251	3.27222e-50	4.58707e-49	103.267
SP140L	1.21307	7.95916	16.2213	3.4217e-50	4.79312e-49	103.222
TCIRG1	1.11175	9.62764	16.2203	3.4612e-50	4.84492e-49	103.211
MRPS12	0.762597	9.8676	16.2169	3.60061e-50	5.03641e-49	103.171
F2RL2	2.3565	#NAME?	16.2176	3.94157e-50	5.50931e-49	103.084
KIF3C	-1.26746	12.6489	-16.2072	4.03467e-50	5.63535e-49	103.058
TNRC6B	-0.962914	11.4076	-16.2	4.38945e-50	6.12644e-49	102.974
LYZ	2.41331	7.61973	16.1965	4.57058e-50	6.37461e-49	102.934
YIPF1	0.718143	10.0509	16.1925	4.79035e-50	6.6763e-49	102.887
SOBP	-0.889105	11.3467	-16.1902	4.92313e-50	6.85638e-49	102.86
UPK2	-1.53475	#NAME?	-16.1893	5.09476e-50	7.09027e-49	102.827
TP53I13	0.819745	10.1274	16.187	5.10801e-50	7.10357e-49	102.823
ZHX2	-1.05788	12.0278	-16.1866	5.13149e-50	7.13107e-49	102.819
CDKL1	-0.964478	8.76639	-16.1865	5.14099e-50	7.1391e-49	102.817
SDF4	0.629812	12.4618	16.1834	5.32928e-50	7.39525e-49	102.781
KIAA1549L	-1.5419	11.0806	-16.1783	5.6537e-50	7.83977e-49	102.722
ABAT	-1.23297	14.3341	-16.1769	5.74706e-50	7.96349e-49	102.706
PIK3IP1	-0.948863	11.7427	-16.1687	6.32512e-50	8.75818e-49	102.611
TRAK1	-0.819271	12.3266	-16.1664	6.49881e-50	8.99221e-49	102.584
IGSF8	-0.840325	12.4215	-16.157	7.2539e-50	1.00298e-48	102.474
VWC2	-2.18011	#NAME?	-16.1566	7.4689e-50	1.03196e-48	102.446
ACBD7	-1.95285	10.4137	-16.152	7.69282e-50	1.06214e-48	102.416
RFTN2	-1.1467	12.2738	-16.145	8.34229e-50	1.15098e-48	102.335
KTI12	0.656884	7.29319	16.1434	8.50343e-50	1.17238e-48	102.316
HMBOX1	-0.84674	10.7234	-16.1407	8.77727e-50	1.20926e-48	102.285
MDN1	-1.10243	11.5684	-16.1373	9.12781e-50	1.25666e-48	102.246
KCNH8	-2.02365	#NAME?	-16.1393	9.14288e-50	1.25783e-48	102.245
HIF1AN	-0.70919	11.2867	-16.1339	9.49927e-50	1.30593e-48	102.206
PRKCZ	-1.55086	9.82242	-16.1305	9.89004e-50	1.35868e-48	102.166
PRR36	-1.5836	10.6004	-16.1246	1.05972e-49	1.45479e-48	102.097
CXXC4	-1.52381	10.4757	-16.1207	1.10875e-49	1.52101e-48	102.052
PDCD4	-0.883945	11.1397	-16.1205	1.11117e-49	1.52324e-48	102.05
SMAGP	1.16025	5.81653	16.1203	1.11362e-49	1.52552e-48	102.048
BOLA3	0.760186	7.33885	16.1175	1.1507e-49	1.57519e-48	102.015
POLQ	1.69835	6.28338	16.1139	1.19978e-49	1.64121e-48	101.974
CRYBG1	1.57701	7.22301	16.1082	1.28241e-49	1.75299e-48	101.907
ATP1A4	-1.5284	#NAME?	-16.1117	1.29238e-49	1.76537e-48	101.901
MAST1	-1.61108	10.7373	-16.1064	1.30993e-49	1.78807e-48	101.886
NUP37	0.693626	8.72477	16.1022	1.37592e-49	1.87682e-48	101.837
FBLL1	-1.9002	9.05216	-16.102	1.37847e-49	1.87897e-48	101.835
GPNMB	2.14253	10.5611	16.0989	1.42888e-49	1.94629e-48	101.8
NOP10	0.692604	10.8478	16.0972	1.45779e-49	1.98427e-48	101.78
TCF23	2.59437	#NAME?	16.1803	1.54557e-49	2.09929e-48	101.747
SYN3	-1.90753	8.98389	-16.0936	1.52047e-49	2.06812e-48	101.738
RNF112	-1.22188	10.836	-16.0928	1.53445e-49	2.08566e-48	101.729
HOXA2	4.23496	#NAME?	16.856	1.88605e-49	2.55095e-48	101.706
SYNE1	-1.23101	12.5772	-16.0882	1.61999e-49	2.19882e-48	101.675
NT5C1A	-2.19512	#NAME?	-16.1281	1.67091e-49	2.26634e-48	101.661
SORCS3	-1.80637	9.76001	-16.082	1.7419e-49	2.36096e-48	101.602
CAVIN3	1.73098	4.73227	16.0804	1.77338e-49	2.40194e-48	101.585
TMEM60	0.627573	9.45739	16.0761	1.86465e-49	2.52378e-48	101.535
FCER1G	1.43859	10.3774	16.0743	1.90394e-49	2.57333e-48	101.514
DYNLL2	-0.787661	13.6489	-16.0656	2.10705e-49	2.84585e-48	101.413
SFRP4	1.97948	8.89868	16.0558	2.36281e-49	3.18904e-48	101.299
FAXC	-1.24501	10.0475	-16.0525	2.45687e-49	3.31367e-48	101.26
CXCL9	2.5137	#NAME?	16.0579	2.66338e-49	3.58969e-48	101.184
TRAM1	0.771822	12.3105	16.0385	2.89082e-49	3.8935e-48	101.098
USP20	-0.784723	11.5977	-16.0341	3.04263e-49	4.09427e-48	101.047
MANF	0.722516	10.7105	16.0341	3.04415e-49	4.09427e-48	101.047
DGKB	-1.74422	10.2431	-16.0245	3.40124e-49	4.57135e-48	100.937
AKAP1	-0.845549	11.7657	-16.0213	3.53236e-49	4.74427e-48	100.899
SYNPO2	-1.47305	10.2733	-16.0203	3.57271e-49	4.79511e-48	100.888
MOAP1	-0.940548	11.9207	-16.018	3.6718e-49	4.92466e-48	100.86
SRRM4	-2.59887	8.26073	-16.0129	3.89615e-49	5.22193e-48	100.801
PDCD1LG2	1.83427	6.41276	16.0123	3.92011e-49	5.25038e-48	100.795
SHF	-1.00485	9.7962	-16.0089	4.07928e-49	5.45976e-48	100.756
FAM84B	-1.48871	11.9063	-16.0088	4.08643e-49	5.46552e-48	100.754
NUTM2D	-1.40108	#NAME?	-16.0107	4.19222e-49	5.59951e-48	100.73
DAP	0.670727	12.1158	16.0066	4.19243e-49	5.59951e-48	100.728
HOXB4	3.05042	#NAME?	16.1643	4.4264e-49	5.90791e-48	100.719
TMEM37	1.20027	7.37239	15.9967	4.7008e-49	6.2698e-48	100.615
C5ORF34	1.0075	6.50152	15.9941	4.8474e-49	6.46085e-48	100.584
HMOX1	1.45042	11.1306	15.9929	4.91436e-49	6.54556e-48	100.57
GPR21	-1.97281	#NAME?	-16.0303	5.17428e-49	6.88699e-48	100.536
CDH10	-1.4148	#NAME?	-15.9817	5.73266e-49	7.61964e-48	100.418
COL26A1	-2.16389	7.48685	-15.9797	5.73264e-49	7.61964e-48	100.417
SLC24A4	-2.26177	9.39705	-15.9702	6.39674e-49	8.49644e-48	100.308
SERTAD1	1.07359	9.30234	15.9691	6.48424e-49	8.60672e-48	100.294
SNRPD2	0.75961	12.1826	15.9655	6.76333e-49	8.97097e-48	100.253
RCOR2	-1.7811	10.7812	-15.9636	6.90834e-49	9.157e-48	100.231
HTATSF1	-0.85978	12.8364	-15.956	7.54632e-49	9.99576e-48	100.144
APOBEC3B	1.74616	#NAME?	15.9675	7.79095e-49	1.03127e-47	100.116
SPRY4	2.06091	10.1534	15.9527	7.84365e-49	1.03753e-47	100.105
PLIN1	-1.85858	7.11226	-15.9485	8.23191e-49	1.08814e-47	100.057
RGS11	-1.74976	9.66621	-15.946	8.47681e-49	1.11974e-47	100.028
ANKRD36C	-1.2375	7.82488	-15.9458	8.49619e-49	1.12153e-47	100.026
PTPRM	-1.02778	10.9582	-15.9439	8.68892e-49	1.14619e-47	100.003
ADGRE1	2.41474	#NAME?	15.9528	8.8108e-49	1.16147e-47	99.9922
GABBR2	-2.1373	11.6897	-15.9408	9.00217e-49	1.18588e-47	99.968
GOLGA7B	-1.77597	10.0361	-15.9387	9.23299e-49	1.21546e-47	99.9428
HEBP2	0.78101	9.88519	15.9362	9.50679e-49	1.25064e-47	99.9137
CUEDC2	-0.675992	12.1106	-15.9348	9.66129e-49	1.2701e-47	99.8977
IQGAP1	1.15869	11.9283	15.9336	9.79013e-49	1.28616e-47	99.8845
SETD3	-0.679931	11.6855	-15.9332	9.83721e-49	1.29146e-47	99.8797
EIF3CL	1.53777	4.77796	15.933	9.86048e-49	1.29363e-47	99.8774
EVI5L	-0.890012	11.8467	-15.9282	1.0422e-48	1.36637e-47	99.8222
SLAMF8	2.18714	#NAME?	15.9557	1.0571e-48	1.38496e-47	99.8162
ARNT2	-0.984766	13.9512	-15.9223	1.11604e-48	1.46119e-47	99.7541
NFE2L3	1.20473	7.21007	15.9191	1.1584e-48	1.51561e-47	99.7171
S100A9	2.42211	8.0088	15.9167	1.19209e-48	1.55863e-47	99.6885
ARHGEF9	-1.01794	12.1904	-15.9118	1.26086e-48	1.64743e-47	99.6327
WASF1	-1.27378	11.6216	-15.9084	1.31197e-48	1.71304e-47	99.5932
STK40	0.869399	11.331	15.901	1.42983e-48	1.86495e-47	99.5076
LHFPL4	-1.77598	11.6058	-15.901	1.43025e-48	1.86495e-47	99.5073
HIST2H4A	1.46873	#NAME?	16.042	1.57349e-48	2.04756e-47	99.4555
ARHGEF17	-0.998816	12.4656	-15.8948	1.5358e-48	2.00123e-47	99.4364
RMI2	1.45881	7.34518	15.8945	1.54233e-48	2.00838e-47	99.4322
TNC	1.67712	13.3837	15.8883	1.65753e-48	2.15546e-47	99.3605
CENPM	1.42011	7.3981	15.8804	1.81576e-48	2.35963e-47	99.2698
RNF141	-0.85844	12.6726	-15.8794	1.83724e-48	2.38593e-47	99.2581
LRRC27	-0.751551	9.88608	-15.8748	1.93843e-48	2.51564e-47	99.2047
NYAP2	-2.72737	#NAME?	-15.9624	2.02875e-48	2.62754e-47	99.1969
CA10	-2.68736	9.93128	-15.8738	1.96087e-48	2.54305e-47	99.1933
HPD	2.26242	#NAME?	15.874	2.00074e-48	2.59301e-47	99.1741
TCHH	-1.78214	#NAME?	-15.8805	2.03596e-48	2.6351e-47	99.16
ARL9	2.26271	#NAME?	15.8739	2.09921e-48	2.71514e-47	99.1272
ELMO1	-1.21337	12.4293	-15.866	2.1469e-48	2.77496e-47	99.1031
TNFRSF14	1.08029	9.25721	15.864	2.19599e-48	2.8365e-47	99.0806
SALL2	-1.07638	12.4557	-15.8634	2.21163e-48	2.85336e-47	99.0735
PXDNL	1.66103	5.26144	15.8634	2.21201e-48	2.85336e-47	99.0734
TM7SF2	-0.953219	11.338	-15.857	2.3816e-48	3.07007e-47	98.9999
C17ORF113	-0.991599	8.17705	-15.8555	2.42407e-48	3.12271e-47	98.9823
ATG13	-0.712273	12.6337	-15.8544	2.45583e-48	3.16151e-47	98.9693
HOXA7	3.81124	#NAME?	16.5604	3.00021e-48	3.85201e-47	98.9488
GALNTL6	-2.03119	#NAME?	-15.8494	2.722e-48	3.50182e-47	98.8684
SLC47A2	2.34217	7.1371	15.8409	2.86992e-48	3.68965e-47	98.8143
FLNA	1.14682	14.2272	15.8378	2.97659e-48	3.82423e-47	98.778
TM4SF1	1.50234	9.85491	15.837	3.00301e-48	3.85302e-47	98.7692
RUNDC3B	-1.14926	8.62583	-15.8299	3.26115e-48	4.18145e-47	98.6871
FAM167A	-1.53429	11.6213	-15.8281	3.32835e-48	4.26477e-47	98.6668
HLA-DQA1	2.30396	9.71438	15.8219	3.57699e-48	4.58031e-47	98.5951
KBTBD11	-1.36651	11.9604	-15.8171	3.78258e-48	4.84034e-47	98.5395
FAM192A	-0.695642	12.7655	-15.8155	3.85231e-48	4.92629e-47	98.5213
MBOAT1	1.26371	6.67149	15.8146	3.89196e-48	4.97369e-47	98.5111
PSTK	-0.741216	8.25969	-15.8145	3.89737e-48	4.9773e-47	98.5098
ZNF534	-1.29288	#NAME?	-15.8162	3.99887e-48	5.10354e-47	98.4856
PCCA	-0.741609	10.24	-15.8077	4.21561e-48	5.37658e-47	98.4317
TGFBI	2.06222	10.8415	15.7932	4.98388e-48	6.35221e-47	98.2651
JPT2	0.853673	10.6586	15.7904	5.14759e-48	6.5527e-47	98.2329
CLSTN2	-1.80768	11.2181	-15.7904	5.14799e-48	6.5527e-47	98.2328
PRSS35	-2.09106	8.5109	-15.7893	5.21282e-48	6.63083e-47	98.2204
KIAA1109	-1.12591	12.234	-15.7875	5.32343e-48	6.76706e-47	98.1995
SMIM10L2B	-1.57461	8.32676	-15.7863	5.39695e-48	6.85598e-47	98.1858
CMTM6	0.771438	11.0285	15.7845	5.5106e-48	6.99573e-47	98.1651
PAX3	4.02678	#NAME?	16.5096	6.83625e-48	8.65011e-47	98.1356
MAGEH1	-1.04485	11.8432	-15.7789	5.87987e-48	7.4596e-47	98.1006
MS4A6A	1.89754	10.1753	15.7756	6.11054e-48	7.74713e-47	98.0623
POU2F1	-0.956711	11.1162	-15.7739	6.23228e-48	7.89627e-47	98.0426
PMEL	1.36118	#NAME?	15.7696	6.6986e-48	8.48151e-47	97.9714
ADAMTS20	-3.15438	#NAME?	-15.8327	7.45174e-48	9.4227e-47	97.8946
VPS51	-0.780045	12.2765	-15.7575	7.52995e-48	9.51534e-47	97.8544
DOK3	1.11111	8.65882	15.7511	8.11271e-48	1.0245e-46	97.7803
SLC23A2	-0.935719	12.9306	-15.7484	8.37081e-48	1.0564e-46	97.7491
CENPH	1.0611	8.44089	15.7482	8.38702e-48	1.05776e-46	97.7472
DOPEY1	-1.13342	10.5689	-15.7429	8.92151e-48	1.12443e-46	97.6857
NF1	-1.05237	12.6714	-15.7407	9.14678e-48	1.15206e-46	97.6609
HABP4	-0.779109	11.4137	-15.7399	9.2371e-48	1.16268e-46	97.6511
NCAM2	-1.39375	12.0524	-15.7392	9.31057e-48	1.17116e-46	97.6432
C8ORF4	1.75923	9.28273	15.7344	9.84089e-48	1.23706e-46	97.5881
HOXA10	3.6897	#NAME?	16.0547	1.1231e-47	1.40812e-46	97.5508
CPVL	1.46357	10.201	15.7286	1.0524e-47	1.32206e-46	97.5213
MYL4	1.50214	#NAME?	15.7768	1.07754e-47	1.35277e-46	97.5137
CLIC5	-1.43171	7.06075	-15.7243	1.10526e-47	1.38665e-46	97.4726
ZC3H7B	-0.876392	13.1337	-15.7225	1.12904e-47	1.41465e-46	97.4514
ZBTB4	-0.732032	12.8926	-15.7153	1.22696e-47	1.53634e-46	97.3686
OTUD1	-1.06737	9.83838	-15.7138	1.248e-47	1.56166e-46	97.3517
SLC8A3	-2.01415	9.7167	-15.7132	1.2563e-47	1.57102e-46	97.3451
IQSEC3	-2.40187	8.96642	-15.7131	1.25823e-47	1.57242e-46	97.3436
TSPYL1	-0.883958	12.3401	-15.7073	1.3453e-47	1.68015e-46	97.277
GAREM2	-1.35534	11.8152	-15.7055	1.37278e-47	1.71335e-46	97.2569
PRICKLE2	-0.842355	10.7914	-15.7051	1.38041e-47	1.72175e-46	97.2514
SNAI1	1.56055	5.67439	15.7049	1.38265e-47	1.72343e-46	97.2497
RUBCNL	1.46742	8.60345	15.7008	1.45047e-47	1.8068e-46	97.2021
ANKRD16	-0.781601	8.63294	-15.6965	1.52371e-47	1.8968e-46	97.1531
SFTPD	-1.72917	5.59063	-15.6954	1.54313e-47	1.91972e-46	97.1405
CHRNB2	-1.892	9.46666	-15.6946	1.5573e-47	1.93611e-46	97.1314
MTMR9	-0.851138	10.8504	-15.6931	1.58525e-47	1.96958e-46	97.1137
RNFT1	0.749477	8.4323	15.6911	1.62217e-47	2.01415e-46	97.0908
SYN1	-2.0154	10.7064	-15.6877	1.68656e-47	2.09275e-46	97.052
TAB1	-0.695162	11.6164	-15.685	1.73961e-47	2.15718e-46	97.0212
FADS1	-0.928182	13.05	-15.6848	1.74385e-47	2.16104e-46	97.0188
FAM19A3	1.99512	#NAME?	15.7005	1.78087e-47	2.2055e-46	97.0037
APC2	-1.17446	14.0727	-15.6816	1.80986e-47	2.23996e-46	96.9818
OST4	0.647405	11.2005	15.6758	1.9352e-47	2.39355e-46	96.9152
DISP2	-1.40887	9.84535	-15.6697	2.07424e-47	2.56388e-46	96.8462
KIF2A	-0.86679	12.2635	-15.6676	2.12626e-47	2.62649e-46	96.8215
SCAI	-0.95392	9.84079	-15.664	2.21623e-47	2.73586e-46	96.7803
TMED8	-0.916324	11.1559	-15.6626	2.2513e-47	2.77737e-46	96.7647
HINT3	-0.774028	11.433	-15.6614	2.28322e-47	2.81495e-46	96.7507
TMEM59L	-1.04497	12.9322	-15.66	2.3219e-47	2.8608e-46	96.734
PLAC8	1.94362	5.51041	15.6595	2.33507e-47	2.87518e-46	96.7283
FANCD2	1.20767	8.41237	15.6582	2.36869e-47	2.91471e-46	96.7141
FAM111A	0.983252	10.1742	15.6566	2.41339e-47	2.96782e-46	96.6955
SPARCL1	-1.19696	16.9964	-15.6547	2.4676e-47	3.03255e-46	96.6734
PRSS23	1.30767	10.1953	15.6506	2.58623e-47	3.1763e-46	96.6267
YY2	1.02353	4.78354	15.6501	2.60154e-47	3.19308e-46	96.6208
ACTR1A	-0.679279	12.9597	-15.6483	2.65482e-47	3.25639e-46	96.6006
TRIP6	1.15396	11.273	15.6474	2.68325e-47	3.28917e-46	96.59
ARL4C	1.48563	11.2521	15.6456	2.73938e-47	3.35583e-46	96.5694
SLC25A18	-1.32031	11.396	-15.6446	2.77198e-47	3.3936e-46	96.5577
MYH7	-1.96586	9.77744	-15.6438	2.79694e-47	3.42198e-46	96.5487
RBBP8	0.916286	10.0883	15.6421	2.85161e-47	3.48665e-46	96.5295
POLR2L	0.77207	11.2973	15.6414	2.8765e-47	3.51485e-46	96.5208
TRIM67	-3.29131	8.68406	-15.6388	2.96131e-47	3.61618e-46	96.4919
IFITM3	1.32662	12.533	15.6312	3.23237e-47	3.94468e-46	96.4048
HLA-DRB1	1.77785	12.3442	15.6311	3.23732e-47	3.94822e-46	96.4033
HIST1H3H	1.76244	#NAME?	15.6344	3.25682e-47	3.96949e-46	96.3984
MAP2	-1.36885	14.8271	-15.6274	3.37751e-47	4.11397e-46	96.3611
HLA-DMB	1.48224	10.0019	15.6238	3.52192e-47	4.28716e-46	96.3194
ASCC1	-0.740101	11.1168	-15.6214	3.62118e-47	4.4052e-46	96.2918
PPIF	-0.953493	12.2971	-15.6209	3.64174e-47	4.42741e-46	96.2861
ATRAID	0.664879	11.8146	15.6192	3.71421e-47	4.51266e-46	96.2665
MICB	1.30628	6.65428	15.6187	3.73405e-47	4.5339e-46	96.2612
ZNF609	-0.99913	11.8449	-15.6138	3.95265e-47	4.7963e-46	96.2046
GIT1	-0.769394	12.7976	-15.6133	3.97377e-47	4.81889e-46	96.1993
HLA-DPB1	1.70115	11.5836	15.6122	4.0238e-47	4.87648e-46	96.1869
RAB2A	-0.673309	13.2341	-15.604	4.42189e-47	5.35556e-46	96.093
KMO	1.94533	#NAME?	15.6109	4.55636e-47	5.51495e-46	96.0661
DPP4	1.94231	6.07275	15.6004	4.60909e-47	5.57527e-46	96.0517
INSM2	-2.67604	#NAME?	-15.6321	4.6789e-47	5.6526e-46	96.0511
SLC2A10	1.61254	9.04647	15.6002	4.62122e-47	5.58641e-46	96.0491
ERO1B	-0.736685	9.97816	-15.5979	4.74572e-47	5.72972e-46	96.0227
VAMP5	1.1498	10.3417	15.5968	4.80221e-47	5.79429e-46	96.0109
SNRPG	0.686301	10.6801	15.5911	5.13025e-47	6.18622e-46	95.9452
TXLNB	1.98462	6.75475	15.5872	5.36509e-47	6.46534e-46	95.9006
CHD5	-2.51156	9.32775	-15.5857	5.45774e-47	6.57286e-46	95.8836
RXRG	-1.88632	7.69549	-15.582	5.69797e-47	6.85789e-46	95.8407
PQLC3	0.879302	8.80057	15.5802	5.81592e-47	6.99547e-46	95.8203
PRF1	1.72075	#NAME?	15.5788	6.03929e-47	7.2596e-46	95.7834
TCEA3	1.65283	7.5245	15.5749	6.182e-47	7.42651e-46	95.7596
MAD2L1	1.13529	9.31409	15.571	6.46351e-47	7.75985e-46	95.7153
PPM1M	0.818918	9.83151	15.5654	6.89696e-47	8.27506e-46	95.6507
IGFBP4	1.2875	11.1823	15.5645	6.96858e-47	8.35578e-46	95.6404
PPP1R9B	-0.762577	12.5774	-15.5616	7.20504e-47	8.63392e-46	95.6072
KBTBD6	-0.859495	11.0404	-15.5587	7.44292e-47	8.91343e-46	95.5749
TM9SF3	-0.743493	13.0391	-15.5574	7.55404e-47	9.04088e-46	95.5602
RNF146	-0.720233	11.5966	-15.5524	8.00588e-47	9.57569e-46	95.5024
ANKRD53	1.24606	5.8261	15.5515	8.08496e-47	9.66426e-46	95.4926
HOXC9	4.00732	#NAME?	16.5292	1.03972e-46	1.23328e-45	95.48
C1S	1.56646	11.6117	15.5484	8.37785e-47	1.00081e-45	95.4572
RYR1	-1.56057	10.474	-15.5483	8.38651e-47	1.00123e-45	95.4562
SLAMF9	2.0497	#NAME?	15.6278	8.63728e-47	1.03053e-45	95.454
TUBG2	-0.734442	11.5313	-15.5455	8.66124e-47	1.03274e-45	95.4241
UBQLN2	-0.708451	12.1238	-15.5414	9.08126e-47	1.08216e-45	95.377
F11R	1.05968	8.7479	15.5359	9.67571e-47	1.15228e-45	95.3139
TMBIM1	1.17323	11.8786	15.5356	9.70681e-47	1.15527e-45	95.3107
ITK	2.17032	#NAME?	15.5479	9.81197e-47	1.16634e-45	95.3043
SIGLEC7	1.64962	5.69005	15.5347	9.81193e-47	1.16634e-45	95.3
CLEC12A	2.40022	#NAME?	15.6122	1.00613e-46	1.19524e-45	95.2999
DNAJC22	1.40607	7.2402	15.531	1.02344e-46	1.21504e-45	95.258
AP2B1	-0.760205	14.6336	-15.5296	1.04008e-46	1.23328e-45	95.242
BEND4	-2.48324	#NAME?	-15.5556	1.07216e-46	1.27053e-45	95.225
GAD1	-1.88808	10.855	-15.5242	1.10643e-46	1.31034e-45	95.1805
SIT1	1.86538	#NAME?	15.599	1.1401e-46	1.34792e-45	95.1747
TBC1D24	-0.829799	10.806	-15.5225	1.12837e-46	1.3355e-45	95.1609
MYO18A	-1.05964	12.2434	-15.5216	1.14026e-46	1.34792e-45	95.1505
PPP1R3B	1.10464	9.09006	15.5179	1.18897e-46	1.40464e-45	95.1089
TOP2A	2.44391	10.3165	15.5151	1.2285e-46	1.45045e-45	95.0763
KCNN3	-1.55983	12.8131	-15.5148	1.23245e-46	1.45422e-45	95.0731
GRIPAP1	-0.788323	11.9682	-15.5132	1.25537e-46	1.48035e-45	95.0548
ALG3	0.597677	10.2488	15.5131	1.25675e-46	1.48107e-45	95.0537
HSPG2	1.61243	10.3949	15.5122	1.26992e-46	1.49567e-45	95.0433
PRR11	1.08255	9.31187	15.5099	1.30402e-46	1.5349e-45	95.017
NDN	-1.56345	11.1452	-15.5074	1.34154e-46	1.5781e-45	94.9888
ATP2B2	-1.59932	11.7177	-15.5072	1.34435e-46	1.58044e-45	94.9867
ENG	0.907151	11.4222	15.5046	1.38495e-46	1.62717e-45	94.9571
GJD3	1.88557	#NAME?	15.5093	1.4311e-46	1.67934e-45	94.9274
SEMA3F	1.35534	7.79826	15.5018	1.43001e-46	1.67908e-45	94.9252
LCOR	-0.876275	10.2651	-15.4928	1.5855e-46	1.85938e-45	94.8225
PPM1H	-1.2409	9.97163	-15.4924	1.59292e-46	1.86695e-45	94.8179
FBP1	1.40936	6.47558	15.4921	1.59977e-46	1.87384e-45	94.8136
AQP5	3.04364	#NAME?	15.5575	1.66034e-46	1.94242e-45	94.7995
CXCL11	2.4741	#NAME?	15.5141	1.64751e-46	1.92858e-45	94.7922
TIFA	1.1367	7.45211	15.4852	1.73105e-46	2.02391e-45	94.7351
CNN3	0.98104	14.3887	15.4805	1.82725e-46	2.13509e-45	94.6813
C3ORF18	-0.652723	10.5459	-15.4803	1.82991e-46	2.1369e-45	94.6799
C6ORF141	2.59115	#NAME?	15.4948	1.88108e-46	2.19532e-45	94.6583
PLPPR1	-2.11724	11.2903	-15.4762	1.91843e-46	2.23754e-45	94.6329
RGS7	-1.94526	#NAME?	-15.4735	2.02057e-46	2.35525e-45	94.5818
SPX	-2.29755	8.87	-15.4701	2.05665e-46	2.39585e-45	94.5637
P4HB	0.66859	13.377	15.4695	2.07224e-46	2.41256e-45	94.5562
LARGE1	-0.997573	11.0546	-15.4634	2.22124e-46	2.58445e-45	94.4871
KLRC3	-2.25655	#NAME?	-15.503	2.28428e-46	2.6546e-45	94.4787
ATP7B	-1.00937	8.56344	-15.4611	2.2804e-46	2.65169e-45	94.4609
CD2	2.19387	#NAME?	15.4618	2.57248e-46	2.98772e-45	94.3445
MICAL3	-1.30449	10.9145	-15.4472	2.67564e-46	3.10565e-45	94.3019
SPIRE1	-1.0929	11.8865	-15.4379	2.97643e-46	3.4527e-45	94.1959
ASXL3	-1.62326	8.89528	-15.437	3.00632e-46	3.48527e-45	94.186
FAM111B	2.15864	#NAME?	15.4421	3.02186e-46	3.50117e-45	94.1829
C1ORF54	1.01994	8.95451	15.4361	3.03902e-46	3.51893e-45	94.1752
FAM46B	2.02893	#NAME?	15.4377	3.04409e-46	3.52268e-45	94.1741
SERPINA3	2.40991	#NAME?	15.4497	3.08006e-46	3.56216e-45	94.1665
MYT1	-2.26132	10.3816	-15.4347	3.08511e-46	3.56586e-45	94.1602
HOXD13	4.39166	#NAME?	16.1773	3.79573e-46	4.37407e-45	94.1561
NKIRAS1	-0.68437	10.3963	-15.4314	3.20535e-46	3.70261e-45	94.1222
CELSR1	1.87538	7.50917	15.4297	3.26938e-46	3.77431e-45	94.1025
OR2H2	-1.53171	#NAME?	-15.4271	3.51346e-46	4.05365e-45	94.0327
ATP5J2	0.779709	10.5132	15.4183	3.72316e-46	4.29302e-45	93.9732
C12ORF54	-1.27553	#NAME?	-15.4177	3.99159e-46	4.59702e-45	93.9063
ELF4	1.27915	8.04988	15.4117	4.01364e-46	4.61965e-45	93.8985
C15ORF59	-1.27482	11.3532	-15.41	4.09328e-46	4.7085e-45	93.8789
CORO6	-1.90628	7.676	-15.4081	4.18684e-46	4.81324e-45	93.8564
CDC42	0.696261	13.093	15.3951	4.85591e-46	5.57908e-45	93.7089
CIRBP	-0.813892	14.534	-15.3928	4.98683e-46	5.72607e-45	93.6825
WDR77	0.616195	9.76826	15.3927	4.99087e-46	5.72729e-45	93.6817
PEX5L	-2.0591	9.84397	-15.3885	5.23438e-46	6.00291e-45	93.6343
MPZL3	1.05051	5.697	15.3885	5.23729e-46	6.00291e-45	93.6337
CCDC183	-0.832439	6.46488	-15.388	5.26804e-46	6.03456e-45	93.6279
TUBB4A	-1.72488	#NAME?	-15.3896	5.28029e-46	6.04498e-45	93.6261
ZNF727	-2.32042	8.25787	-15.3877	5.2847e-46	6.04643e-45	93.6247
DOC2B	-1.73678	8.90893	-15.3864	5.36261e-46	6.13193e-45	93.6102
IGFALS	-1.46158	#NAME?	-15.3858	5.7469e-46	6.56745e-45	93.544
TGFB2	1.91505	9.74109	15.3801	5.76533e-46	6.5846e-45	93.5381
RALGPS1	-0.980135	10.52	-15.3799	5.7779e-46	6.59503e-45	93.536
PARD3B	-1.20351	10.4636	-15.3787	5.85503e-46	6.6791e-45	93.5228
ALOX12B	-1.956	#NAME?	-15.434	6.12055e-46	6.97786e-45	93.506
CFAP45	2.08482	#NAME?	15.3873	6.28189e-46	7.15332e-45	93.4574
ZNF275	-0.997613	12.0251	-15.3726	6.27801e-46	7.15314e-45	93.4534
VPS53	-0.690859	11.5734	-15.3652	6.83155e-46	7.77463e-45	93.3693
NCF1	1.43237	6.47087	15.3636	6.96151e-46	7.91784e-45	93.3506
MMP2	1.28721	11.313	15.3629	7.01466e-46	7.97358e-45	93.343
ARHGAP11B	1.43192	6.25936	15.3628	7.02132e-46	7.97643e-45	93.3421
TSHZ1	-0.989465	11.5506	-15.3606	7.20432e-46	8.1795e-45	93.3165
AMOTL2	-1.30145	12.0032	-15.3599	7.25689e-46	8.23432e-45	93.3092
RAPGEF2	-1.00726	11.9553	-15.3586	7.36684e-46	8.35415e-45	93.2943
LOXL3	0.997882	9.61424	15.3561	7.58279e-46	8.59398e-45	93.2655
FAM156B	1.62631	#NAME?	15.4552	7.86827e-46	8.91228e-45	93.264
MACROD2	-1.70031	8.0381	-15.3512	8.01548e-46	9.07367e-45	93.2103
STK32C	-0.998236	10.3825	-15.3435	8.74989e-46	9.89921e-45	93.1231
MPZL2	1.82104	6.17356	15.3268	1.0593e-45	1.19774e-44	92.9329
HSPB6	1.91133	7.69668	15.3256	1.07358e-45	1.21317e-44	92.9196
TNFRSF4	1.31389	5.23301	15.3234	1.1007e-45	1.24309e-44	92.8948
NOTUM	-1.63264	5.73718	-15.3222	1.11601e-45	1.25964e-44	92.881
SUPT3H	-0.877709	8.73948	-15.3198	1.14774e-45	1.29469e-44	92.8532
ADGRA1	-1.60198	10.6742	-15.3152	1.20929e-45	1.36332e-44	92.8012
INAFM1	1.04599	9.0213	15.31	1.28266e-45	1.44519e-44	92.7426
CREBRF	-0.794856	10.7432	-15.3059	1.34487e-45	1.51439e-44	92.6955
MPP4	1.65538	#NAME?	15.3839	1.38383e-45	1.55735e-44	92.6936
FNDC10	-1.48232	9.00427	-15.3023	1.40057e-45	1.5745e-44	92.6551
ST6GALNAC1	-1.35832	6.93171	-15.3023	1.4007e-45	1.5745e-44	92.655
NR1D1	-1.07016	10.4092	-15.2994	1.44715e-45	1.62576e-44	92.6225
BRCA2	1.30818	7.19055	15.2971	1.48665e-45	1.66917e-44	92.5958
TOX	-1.5078	10.6071	-15.2946	1.52956e-45	1.71634e-44	92.5674
PLCB4	-1.27466	8.63873	-15.2913	1.58781e-45	1.78066e-44	92.5303
EPHB1	-1.77439	11.5343	-15.2899	1.61291e-45	1.80776e-44	92.5147
FAM126B	-0.885493	9.98005	-15.2895	1.6199e-45	1.81453e-44	92.5104
TRAF5	1.05015	8.59067	15.2891	1.6282e-45	1.82277e-44	92.5053
CAVIN2	-1.56223	9.91178	-15.287	1.66659e-45	1.86466e-44	92.4821
GLIPR1	1.16949	9.47573	15.2859	1.6893e-45	1.88897e-44	92.4686
DLL3	-2.38511	12.3664	-15.2843	1.71932e-45	1.92142e-44	92.4511
MYO5A	-1.20672	12.494	-15.2833	1.73964e-45	1.943e-44	92.4394
BRWD1	-0.751024	12.0946	-15.2831	1.74331e-45	1.94597e-44	92.4373
WWOX	-0.806356	10.5705	-15.2824	1.75629e-45	1.95932e-44	92.4299
PLEKHB1	-1.21133	14.5459	-15.2817	1.77064e-45	1.97419e-44	92.4218
LYNX1	-1.27674	11.7546	-15.2805	1.79478e-45	1.99994e-44	92.4084
NAT1	1.10568	6.10014	15.28	1.80527e-45	2.01047e-44	92.4026
DTX2	0.669965	8.61203	15.2765	1.88e-45	2.09248e-44	92.3622
SGSM2	-0.804585	12.465	-15.2759	1.89207e-45	2.1047e-44	92.3559
ADD1	-0.645591	14.475	-15.2752	1.90661e-45	2.11965e-44	92.3482
AKT3	-1.0247	12.1127	-15.2678	2.07444e-45	2.30489e-44	92.2643
B3GALT2	-1.49714	9.05461	-15.2626	2.20121e-45	2.44433e-44	92.2053
THNSL1	-0.827112	9.40399	-15.2615	2.22826e-45	2.47295e-44	92.1932
NISCH	-0.699474	13.038	-15.2613	2.23516e-45	2.47918e-44	92.1901
LRRC42	0.740751	9.97872	15.2579	2.32375e-45	2.57595e-44	92.1514
TRIM23	-0.809632	10.8841	-15.2455	2.675e-45	2.96362e-44	92.0114
PANK1	-1.13105	8.82731	-15.2418	2.79004e-45	3.08928e-44	91.9695
MSRB2	-0.666734	10.3689	-15.2406	2.82902e-45	3.13064e-44	91.9557
ERP27	1.70708	4.44544	15.2405	2.83244e-45	3.13262e-44	91.9545
HSF2BP	-1.17699	6.75939	-15.2332	3.07597e-45	3.4e-44	91.8724
PRKCQ	-1.23386	8.08516	-15.2325	3.10123e-45	3.42586e-44	91.8643
DSCAM	-1.67466	11.3048	-15.2325	3.10292e-45	3.42586e-44	91.8637
SLC25A23	-0.806869	13.1432	-15.2318	3.12598e-45	3.44933e-44	91.8564
ADRA1A	-2.00444	#NAME?	-15.2318	3.18904e-45	3.5169e-44	91.8374
PRTG	-1.23982	8.7197	-15.2248	3.38585e-45	3.73181e-44	91.7769
CASQ1	-1.27882	9.35836	-15.2247	3.38839e-45	3.73247e-44	91.7762
ANXA2R	1.14119	7.13773	15.2239	3.4208e-45	3.76601e-44	91.7667
KLHL28	-0.921326	10.2206	-15.2233	3.44434e-45	3.78976e-44	91.7599
RPL3	-0.770118	16.1774	-15.2187	3.62674e-45	3.98817e-44	91.7086
CD74	1.59213	15.1274	15.2167	3.71356e-45	4.08131e-44	91.685
CDCA3	1.18448	8.13859	15.2164	3.72656e-45	4.09326e-44	91.6816
CDCP1	1.51872	7.37267	15.216	3.74108e-45	4.10686e-44	91.6777
CASP3	0.805033	10.716	15.2151	3.78162e-45	4.14899e-44	91.667
F7	-2.08559	#NAME?	-15.247	4.06193e-45	4.45146e-44	91.6149
SAT1	0.874975	13.1417	15.21	4.00463e-45	4.39116e-44	91.61
CPEB1	-1.05396	8.68278	-15.2073	4.13237e-45	4.52608e-44	91.5787
ANK1	-1.73693	8.90387	-15.2046	4.26118e-45	4.6645e-44	91.5482
IL9	-2.32925	#NAME?	-15.5022	4.88518e-45	5.32634e-44	91.5473
LSM10	0.682679	10.476	15.2038	4.29856e-45	4.70274e-44	91.5395
PTPRD	-1.39388	12.0486	-15.2028	4.34473e-45	4.75055e-44	91.5289
RIC3	-1.06492	10.3747	-15.2004	4.46668e-45	4.88111e-44	91.5013
ITSN1	-0.925523	11.8958	-15.1987	4.55601e-45	4.97591e-44	91.4816
IPMK	-0.952421	9.3355	-15.1966	4.66203e-45	5.0888e-44	91.4588
IGSF21	-1.35123	10.8956	-15.1959	4.69958e-45	5.12688e-44	91.4508
H3F3A	0.832768	10.4369	15.1902	5.01711e-45	5.46709e-44	91.3857
GLB1	0.664402	10.9082	15.1743	6.00623e-45	6.54121e-44	91.2067
GSX2	2.69474	#NAME?	15.2562	6.20163e-45	6.7502e-44	91.2042
CSMD1	-1.74214	9.6704	-15.1688	6.39455e-45	6.95624e-44	91.1444
COL6A3	2.32593	7.96856	15.1672	6.51501e-45	7.08327e-44	91.1258
BCCIP	-0.695973	11.1011	-15.1668	6.54008e-45	7.10652e-44	91.122
AC011005.1	1.31701	4.07095	15.1658	6.61635e-45	7.18534e-44	91.1105
OLIG2	-1.58828	#NAME?	-15.1626	6.99954e-45	7.59719e-44	91.0551
SCD5	-1.07355	15.5215	-15.1595	7.11115e-45	7.71397e-44	91.0387
HLA-DPA1	1.76031	12.3105	15.1568	7.33161e-45	7.94864e-44	91.0084
GALR3	-1.47278	#NAME?	-15.2094	7.69006e-45	8.32787e-44	90.9894
PDE6G	1.26833	4.14538	15.1537	7.59427e-45	8.22877e-44	90.9734
HMGB2	0.887372	11.6656	15.1505	7.87498e-45	8.52332e-44	90.9373
PTCRA	1.92811	#NAME?	15.177	8.75502e-45	9.45985e-44	90.8443
CAPN5	1.08934	11.6575	15.1417	8.70275e-45	9.41395e-44	90.8378
NEBL	-1.42471	12.3042	-15.1415	8.72134e-45	9.42876e-44	90.8357
ACVR1C	-2.05347	6.76442	-15.1376	9.11076e-45	9.8387e-44	90.7922
BUB1B	2.02245	7.34925	15.1347	9.41325e-45	1.01597e-43	90.7598
TNKS2	-0.840576	11.9284	-15.1318	9.73599e-45	1.05021e-43	90.7262
NDRG4	-1.26581	14.0691	-15.1315	9.77106e-45	1.0534e-43	90.7226
CAV2	1.27824	9.12359	15.1275	1.02249e-44	1.10171e-43	90.6775
RHOJ	1.16578	9.79024	15.1274	1.02322e-44	1.10188e-43	90.6768
NBEA	-1.28089	10.6616	-15.1257	1.0434e-44	1.12298e-43	90.6573
LRRC75B	-0.919916	9.80798	-15.125	1.05073e-44	1.13024e-43	90.6504
DMBX1	2.67206	#NAME?	15.5665	1.27216e-44	1.36309e-43	90.6015
PHLPP2	-0.984213	10.1869	-15.1207	1.1038e-44	1.18667e-43	90.6014
CACNA1A	-1.57596	10.836	-15.1196	1.11726e-44	1.20047e-43	90.5893
CSTF2T	-0.789255	11.3369	-15.1192	1.12277e-44	1.20571e-43	90.5844
ERC2	-1.46504	8.86672	-15.1164	1.1585e-44	1.24338e-43	90.5533
MATK	-1.7109	7.95389	-15.1135	1.1978e-44	1.28484e-43	90.5201
SECISBP2L	-0.946803	12.6171	-15.1129	1.20568e-44	1.29257e-43	90.5135
BDKRB2	2.13738	#NAME?	15.1108	1.30995e-44	1.40279e-43	90.4328
SIGLEC9	1.42081	7.59899	15.1042	1.33043e-44	1.42394e-43	90.4156
C6ORF136	-0.616603	9.95389	-15.1033	1.34455e-44	1.43825e-43	90.4051
GPM6A	-0.9857	15.5647	-15.1029	1.35112e-44	1.44447e-43	90.4003
RFLNA	-1.22782	7.42431	-15.1023	1.35966e-44	1.45279e-43	90.394
AP3B2	-1.237	11.0286	-15.1017	1.36934e-44	1.46233e-43	90.3869
SYBU	-1.15397	11.9677	-15.096	1.46085e-44	1.55918e-43	90.3226
TRAM1L1	-1.45509	8.48111	-15.0843	1.66785e-44	1.77914e-43	90.1908
CAV1	1.58217	10.5965	15.084	1.67225e-44	1.78245e-43	90.1881
AAED1	0.628716	9.17681	15.084	1.67281e-44	1.78245e-43	90.1878
LAMB4	1.48601	#NAME?	15.0969	1.69192e-44	1.80181e-43	90.1811
LARP4B	-0.762042	11.4323	-15.0825	1.70173e-44	1.81125e-43	90.1708
MYOM1	-1.53819	8.76119	-15.0786	1.77743e-44	1.89078e-43	90.1275
CARMIL2	-1.73267	7.45065	-15.0733	1.88909e-44	2.00845e-43	90.0668
TBC1D5	-0.818536	12.6152	-15.0681	2.00315e-44	2.12854e-43	90.0085
LRCH2	-0.913867	9.83996	-15.0679	2.00824e-44	2.13277e-43	90.006
EIF4ENIF1	-0.645598	10.8167	-15.0659	2.0521e-44	2.17815e-43	89.9845
EIF3A	-0.910891	13.154	-15.0601	2.19309e-44	2.32651e-43	89.9184
PRRT2	-1.36673	10.2033	-15.0596	2.20384e-44	2.33663e-43	89.9136
IGFLR1	1.13142	5.33491	15.0546	2.33302e-44	2.47223e-43	89.8569
UGT8	-1.93534	#NAME?	-15.054	2.39492e-44	2.53642e-43	89.8314
RAB41	-0.900527	7.87011	-15.0506	2.4408e-44	2.5836e-43	89.812
PPFIA2	-1.87987	#NAME?	-15.0476	2.5747e-44	2.72383e-43	89.7594
PDGFA	1.30106	10.5621	15.0452	2.59431e-44	2.74307e-43	89.7513
FAM183A	2.9658	#NAME?	15.2358	3.03958e-44	3.20682e-43	89.6637
CD70	2.35584	#NAME?	15.2526	3.13185e-44	3.29513e-43	89.6387
ZBTB44	-0.811473	11.1891	-15.0341	2.94273e-44	3.10976e-43	89.6259
TRIP10	0.912853	9.71633	15.0331	2.97374e-44	3.1408e-43	89.6155
CASP5	1.68231	#NAME?	15.0669	3.02142e-44	3.1894e-43	89.6121
C10ORF10	1.31095	10.8866	15.031	3.04633e-44	3.21218e-43	89.5915
FLNC	1.93701	10.8827	15.0296	3.09554e-44	3.26228e-43	89.5756
LRRC1	-0.963252	9.75511	-15.0294	3.10066e-44	3.26588e-43	89.5739
LOXL4	1.71708	#NAME?	15.0308	3.11434e-44	3.27849e-43	89.5705
KCNH1	-2.11961	#NAME?	-15.0319	3.1342e-44	3.2958e-43	89.5647
EYA1	-2.21901	9.23506	-15.0272	3.18078e-44	3.34295e-43	89.5486
CHIC1	-0.850603	9.82134	-15.027	3.18813e-44	3.34884e-43	89.5463
MOXD1	3.10365	8.01097	15.0227	3.34722e-44	3.51403e-43	89.4978
AP2S1	0.713925	11.4459	15.0226	3.35034e-44	3.51539e-43	89.4969
SLK	-0.837447	11.1367	-15.0216	3.38656e-44	3.55146e-43	89.4862
ADAMTS19	-2.00816	#NAME?	-15.0528	3.46731e-44	3.6302e-43	89.4801
DTL	1.78974	8.07625	15.0209	3.41334e-44	3.57758e-43	89.4784
ACAA2	1.06367	10.2034	15.02	3.45125e-44	3.61535e-43	89.4674
ZNF638	-0.785248	12.376	-15.0194	3.47527e-44	3.63655e-43	89.4605
AFF3	-1.3593	10.438	-15.0145	3.66935e-44	3.83756e-43	89.4064
CNPY4	0.721708	10.0596	15.0124	3.7583e-44	3.92844e-43	89.3826
ACOT12	1.88177	#NAME?	15.2318	4.14262e-44	4.32077e-43	89.3642
HES6	-1.51156	13.2861	-15.0103	3.84836e-44	4.02039e-43	89.3591
YPEL3	-0.77522	11.8795	-15.0069	4.00083e-44	4.17742e-43	89.3204
ANPEP	1.24703	7.49092	15.0045	4.11112e-44	4.29024e-43	89.2934
TMEM135	-0.659779	10.2056	-15.0017	4.24108e-44	4.42106e-43	89.2624
PRPS2	1.37073	8.96422	14.9874	4.98369e-44	5.19238e-43	89.1019
EPC1	-0.842321	10.5905	-14.9863	5.04706e-44	5.25555e-43	89.0893
CHPF2	0.73872	10.9931	14.9849	5.13084e-44	5.33991e-43	89.073
PPP2R2B	-0.84893	12.5719	-14.9839	5.18569e-44	5.39407e-43	89.0624
VIPR2	-2.7506	#NAME?	-14.9807	5.48039e-44	5.69753e-43	89.008
STXBP5	-1.20092	9.64984	-14.9757	5.68791e-44	5.91008e-43	88.9704
OLIG1	-1.55839	#NAME?	-14.9753	5.82503e-44	6.04929e-43	88.9473
GPR3	1.69629	6.6795	14.9709	6.00328e-44	6.23104e-43	88.9168
CAB39L	-1.01403	11.3322	-14.9699	6.07638e-44	6.30351e-43	88.9047
CLCN6	-0.828107	11.8425	-14.9698	6.08125e-44	6.30516e-43	88.9039
ENDOV	-0.69784	10.307	-14.969	6.13238e-44	6.35475e-43	88.8956
PPP1R13B	-0.914711	10.0133	-14.9625	6.5991e-44	6.8347e-43	88.8226
PITRM1	-0.723945	11.2941	-14.9551	7.18086e-44	7.43323e-43	88.7386
NBR1	-0.765564	13.3984	-14.9495	7.64411e-44	7.90851e-43	88.6764
AP3S2	-0.623919	11.0119	-14.9488	7.70909e-44	7.97145e-43	88.668
PELP1	-0.671911	12.3021	-14.948	7.77911e-44	8.03953e-43	88.659
NEK6	1.06285	11.5058	14.9463	7.92133e-44	8.18211e-43	88.641
PHF21B	-1.23393	9.72078	-14.942	8.32274e-44	8.59212e-43	88.5918
CD3D	2.02874	#NAME?	14.9823	8.4581e-44	8.71783e-43	88.5912
BATF3	1.37457	7.41485	14.9411	8.40703e-44	8.67448e-43	88.5818
BTBD9	-0.887809	10.7577	-14.9409	8.41911e-44	8.68229e-43	88.5804
DCAF8	-0.656469	11.4773	-14.934	9.10749e-44	9.38213e-43	88.5022
SOCS7	-0.946067	11.412	-14.9325	9.2594e-44	9.53351e-43	88.4857
PRELID1	0.663016	9.62777	14.9287	9.66854e-44	9.94944e-43	88.4427
SERINC1	-0.815808	14.5408	-14.9272	9.83089e-44	1.01111e-42	88.4262
SLC7A7	1.16019	9.48944	14.9241	1.01802e-43	1.04648e-42	88.3914
GRIN2B	-2.6396	#NAME?	-14.9141	1.16124e-43	1.19307e-42	88.2611
SPAG9	-0.84354	13.9071	-14.9119	1.16756e-43	1.19891e-42	88.2551
DENND5A	-0.854662	13.9256	-14.9118	1.16877e-43	1.19951e-42	88.2541
ATF5	0.866244	9.82743	14.9094	1.20125e-43	1.23219e-42	88.2268
FAM161B	-0.82344	9.60762	-14.9085	1.21356e-43	1.24416e-42	88.2167
FNDC11	1.87874	#NAME?	14.9461	1.29366e-43	1.32557e-42	88.1695
DBF4	0.947525	8.94829	14.8992	1.34711e-43	1.3796e-42	88.1128
PPP1CA	0.554108	12.0161	14.8989	1.35118e-43	1.38304e-42	88.1098
KCNAB1	-1.44323	9.17451	-14.8975	1.37256e-43	1.40417e-42	88.0942
CIPC	-0.808577	11.5358	-14.8948	1.41569e-43	1.44753e-42	88.0634
C2CD2L	-0.768116	10.5163	-14.8937	1.43281e-43	1.46425e-42	88.0515
C4ORF50	-2.45364	6.49504	-14.8884	1.52062e-43	1.55316e-42	87.9923
CD80	1.7507	#NAME?	14.9947	1.58239e-43	1.61539e-42	87.9907
CYP27B1	1.78204	5.47336	14.8842	1.59389e-43	1.62627e-42	87.9455
LRRC7	-1.70924	8.25228	-14.8841	1.59579e-43	1.62735e-42	87.9443
KLB	-1.29868	#NAME?	-14.8807	1.78753e-43	1.82192e-42	87.8351
P3H2	1.35735	8.51128	14.8734	1.80136e-43	1.83504e-42	87.8238
GPIHBP1	-1.63624	8.86083	-14.8701	1.86918e-43	1.90312e-42	87.787
PIK3R1	-1.09404	13.6978	-14.8696	1.87868e-43	1.91178e-42	87.782
CSNK1E	-0.862033	12.5823	-14.8689	1.89512e-43	1.92749e-42	87.7733
RASGRF2	-1.42386	9.33561	-14.8663	1.95113e-43	1.98341e-42	87.7444
CYBA	1.1484	10.8438	14.8636	2.01126e-43	2.04346e-42	87.7142
UBE2QL1	-1.71328	9.74024	-14.8625	2.03442e-43	2.0659e-42	87.7028
NKX3-2	2.25404	#NAME?	14.9277	2.11308e-43	2.14463e-42	87.6898
FAM171B	-0.993694	12.6904	-14.8587	2.12479e-43	2.15538e-42	87.6596
CACNA2D1	-1.5872	10.3658	-14.8582	2.13615e-43	2.16577e-42	87.6543
HBQ1	-1.76684	#NAME?	-14.8872	2.17406e-43	2.20188e-42	87.6529
EMP1	1.6517	12.2645	14.857	2.1643e-43	2.19315e-42	87.6412
UROS	-0.659326	10.9963	-14.8562	2.18479e-43	2.21158e-42	87.6319
HOXC8	3.5148	#NAME?	15.5094	2.71448e-43	2.73624e-42	87.6209
PI3	3.38331	#NAME?	15.019	2.43551e-43	2.46278e-42	87.5863
RRAGB	-0.665487	10.625	-14.8501	2.33897e-43	2.36641e-42	87.564
FADD	0.927629	6.66265	14.8463	2.44065e-43	2.46668e-42	87.5217
LIMCH1	-1.06633	12.8017	-14.8446	2.48959e-43	2.51482e-42	87.502
MXRA5	1.91936	8.29467	14.8418	2.56938e-43	2.59406e-42	87.4706
TMEM45A	1.20114	8.90183	14.8389	2.6524e-43	2.67648e-42	87.439
SNAI2	1.52967	7.18725	14.8378	2.68743e-43	2.7104e-42	87.4259
C12ORF45	-0.800099	9.88376	-14.8349	2.77624e-43	2.79704e-42	87.3936
GPR17	-2.61203	10.8739	-14.8308	2.90769e-43	2.92794e-42	87.3476
OLFML2A	1.1667	9.07484	14.8306	2.9138e-43	2.93256e-42	87.3455
IL2RG	1.4178	4.69589	14.8298	2.93979e-43	2.95717e-42	87.3366
BTBD17	-1.85069	10.0915	-14.8296	2.94584e-43	2.9617e-42	87.3346
CRISPLD1	1.21198	11.3154	14.8288	2.9716e-43	2.98604e-42	87.3259
PKP4	-0.94939	12.2319	-14.8285	2.98272e-43	2.99564e-42	87.3222
ADAMTSL4	1.24874	7.38188	14.8277	3.0103e-43	3.02177e-42	87.3131
ZNF888	0.867141	6.83735	14.8276	3.01196e-43	3.02185e-42	87.3125
SEC31B	-1.35248	9.66448	-14.8253	3.09097e-43	3.09951e-42	87.2868
PDE8B	-1.19722	10.0557	-14.8252	3.09321e-43	3.10014e-42	87.286
FGF9	-2.02235	#NAME?	-14.8256	3.13869e-43	3.14408e-42	87.2724
GPR85	-1.01746	9.51484	-14.8238	3.14244e-43	3.1462e-42	87.2703
FRAT1	-1.11601	8.80495	-14.8212	3.23853e-43	3.24072e-42	87.2404
SAMD12	-1.52166	8.34364	-14.8208	3.25089e-43	3.2514e-42	87.2366
ELK3	0.942064	10.3322	14.8196	3.2954e-43	3.2942e-42	87.2231
ELAVL4	-1.87771	10.1848	-14.8195	3.29878e-43	3.29587e-42	87.222
GSAP	1.23217	8.94424	14.8194	3.30395e-43	3.29932e-42	87.2205
SUSD4	-1.2883	10.7927	-14.8163	3.42046e-43	3.4139e-42	87.186
CELF2	-0.922146	12.8427	-14.8144	3.49413e-43	3.48561e-42	87.1648
TRPC1	-0.751916	9.69161	-14.8139	3.514e-43	3.50362e-42	87.1592
PIGT	0.611594	12.292	14.8107	3.64135e-43	3.62871e-42	87.1238
MUC3A	1.94897	#NAME?	14.8974	3.80358e-43	3.78645e-42	87.1148
GAL3ST4	0.928157	10.7815	14.8069	3.79869e-43	3.78354e-42	87.0817
LMTK3	-1.01639	10.9907	-14.806	3.83893e-43	3.81966e-42	87.0712
GPR173	-0.920002	11.4515	-14.8042	3.91689e-43	3.89522e-42	87.0512
BEST4	1.48505	#NAME?	14.8041	3.99571e-43	3.97155e-42	87.032
KIFC1	1.81993	8.64663	14.7991	4.14583e-43	4.11863e-42	86.9947
RAB3A	-1.65969	10.4179	-14.7971	4.24141e-43	4.21141e-42	86.9721
FANCB	1.00648	#NAME?	14.7901	4.67114e-43	4.63538e-42	86.877
PPIB	0.631043	11.7603	14.7885	4.67322e-43	4.63538e-42	86.8756
SFTPC	-1.71105	#NAME?	-14.7904	4.74516e-43	4.70431e-42	86.8619
UNC13C	-2.81535	#NAME?	-14.788	4.87017e-43	4.82576e-42	86.8361
MYT1L	-2.88072	#NAME?	-14.7856	4.91387e-43	4.86655e-42	86.8266
GTPBP1	-0.761371	12.1164	-14.7827	4.98425e-43	4.93372e-42	86.8115
UQCRHL	1.02092	7.55888	14.7781	5.25021e-43	5.1943e-42	86.7598
FBXL20	-0.708898	10.7297	-14.7776	5.27935e-43	5.22045e-42	86.7543
IFI44	1.14677	9.90785	14.7714	5.65705e-43	5.59106e-42	86.6856
VNN2	1.63617	5.39417	14.77	5.74685e-43	5.6769e-42	86.6699
PARP9	1.04408	11.0274	14.7695	5.77844e-43	5.70517e-42	86.6645
TCF25	-0.596665	12.622	-14.7679	5.88638e-43	5.80876e-42	86.6461
TMEM158	1.56414	9.77602	14.767	5.94702e-43	5.86559e-42	86.6359
CCNB3	-1.30342	6.06776	-14.7634	6.19096e-43	6.10306e-42	86.5959
SLC15A5	-1.57271	#NAME?	-14.8366	6.55313e-43	6.45347e-42	86.5798
KLHDC3	-0.62128	13.1245	-14.7602	6.41631e-43	6.32197e-42	86.5604
SNN	-0.913257	13.7472	-14.7581	6.56786e-43	6.46467e-42	86.5371
RAB40B	-1.03789	10.5637	-14.7554	6.77238e-43	6.66257e-42	86.5066
ARHGEF4	-1.0815	12.684	-14.7533	6.92732e-43	6.81151e-42	86.4841
KIF5A	-1.68853	13.3708	-14.7511	7.1044e-43	6.98206e-42	86.459
CELSR3	-1.63776	10.8938	-14.7497	7.21425e-43	7.0864e-42	86.4438
BATF	1.64184	#NAME?	14.7525	7.38447e-43	7.2499e-42	86.4223
C10ORF88	-0.630518	8.77655	-14.747	7.43877e-43	7.29948e-42	86.4133
S100A8	2.32103	6.86062	14.7445	7.64368e-43	7.49673e-42	86.3863
FRMPD3	-1.35291	10.9976	-14.7392	8.11215e-43	7.95214e-42	86.3271
NCOA2	-0.8923	11.3743	-14.7391	8.12838e-43	7.96399e-42	86.3251
DLG4	-0.988761	12.3637	-14.7356	8.44634e-43	8.27131e-42	86.287
UGCG	0.80358	10.6106	14.7341	8.5901e-43	8.4078e-42	86.2702
CEP68	-0.826476	11.4151	-14.7319	8.80963e-43	8.6183e-42	86.2451
KLHL25	-1.00587	11.3566	-14.7317	8.82796e-43	8.63184e-42	86.243
BTN2A2	0.896366	9.1911	14.7305	8.94182e-43	8.73872e-42	86.2303
VAMP8	1.15476	9.61321	14.7269	9.31026e-43	9.09417e-42	86.1901
NKAIN3	-1.83048	12.3004	-14.7244	9.5773e-43	9.35027e-42	86.162
CA13	0.979948	7.56252	14.7235	9.678e-43	9.44379e-42	86.1516
ATP5L2	1.40823	#NAME?	15.0839	1.10286e-42	1.07345e-41	86.1499
SERPINB1	1.05228	9.86147	14.7227	9.76314e-43	9.52204e-42	86.1429
SELL	-2.33785	10.3964	-14.72	1.00544e-42	9.80114e-42	86.1136
HLA-DMA	1.30887	10.5684	14.7169	1.04136e-42	1.01461e-41	86.0787
DPP8	-0.813445	11.7986	-14.7127	1.09151e-42	1.06294e-41	86.0319
MCM2	1.24162	9.56627	14.706	1.17711e-42	1.14514e-41	85.9568
CD72	1.1279	6.17417	14.7045	1.19629e-42	1.16321e-41	85.9408
CDHR5	-1.58615	#NAME?	-14.724	1.21952e-42	1.1852e-41	85.9334
ADPGK	0.572336	10.8034	14.7024	1.2252e-42	1.19012e-41	85.917
SNRNP40	0.648919	10.5583	14.6981	1.28568e-42	1.24823e-41	85.8691
UBR3	-0.8039	11.551	-14.6936	1.35152e-42	1.3115e-41	85.8194
NDC1	0.710766	10.1189	14.6918	1.37941e-42	1.33788e-41	85.7991
2023-03-11	-2.45217	#NAME?	-14.8164	1.48974e-42	1.44198e-41	85.7934
CENPI	1.21898	6.70437	14.6911	1.38938e-42	1.34687e-41	85.792
CLIP3	-0.847758	13.9022	-14.686	1.47063e-42	1.42492e-41	85.7354
RANBP3L	-1.48987	10.5792	-14.6856	1.47731e-42	1.43067e-41	85.7309
CENPF	1.77708	9.80819	14.6847	1.49341e-42	1.4448e-41	85.7201
TMEM35A	-1.28386	#NAME?	-14.6843	1.52616e-42	1.47575e-41	85.6992
RNF170	-0.615102	10.7171	-14.6762	1.64059e-42	1.5856e-41	85.6267
PDE11A	-1.71053	5.66859	-14.6748	1.66703e-42	1.61035e-41	85.6108
IGSF22	-0.828611	7.08008	-14.674	1.68224e-42	1.62423e-41	85.6017
EFCAB5	-1.28675	#NAME?	-14.6747	1.69834e-42	1.63895e-41	85.5932
IL15	1.45715	5.22636	14.6715	1.73071e-42	1.66935e-41	85.5735
EML5	-1.68636	#NAME?	-14.6774	1.73901e-42	1.67651e-41	85.5724
DDHD2	-0.719458	11.6585	-14.6708	1.74294e-42	1.67946e-41	85.5665
HLA-B	1.13223	14.5586	14.6659	1.84175e-42	1.77378e-41	85.5116
LRRC4C	-1.2788	10.5755	-14.6657	1.84654e-42	1.7775e-41	85.5091
AC116565.1	-2.09514	#NAME?	-14.6722	1.87664e-42	1.80558e-41	85.4972
[truncated: 17,592 more rows]
