# Supplementary material for: Constructing a Model Using Clock‐Related lncRNAs for Predicting the Tumor Microenvironment of Gliomas
Source: Brain Behav. 2025 Oct 15;15(10):e71000. doi: 10.1002/brb3.71000 (PMC12528804; doi:10.1002/brb3.71000)
Supplement: Supplementary file 3 — Supplementary Table 3 lncRNA expression differences between the clusters [file BRB3-15-e71000-s001.xlsx]

## Sheet: 0_deg (1)
Tag	logFC	AveExpr	t	P.Value	adj.P.Val	B
ENSG00000255366	-2.45721	3.10643	-27.8556	4.81096e-114	6.00456e-110	248.936
ENSG00000280206	6.91871	5.25398	23.9139	7.21033e-92	4.49961e-88	197.886
ENSG00000249859	0.21119	0.153439	23.0217	7.23094e-87	3.00831e-83	186.376
ENSG00000172965	0.440149	0.269202	21.7822	5.87469e-80	1.83305e-76	170.476
ENSG00000268516	0.808007	1.15759	21.571	8.71324e-79	2.175e-75	167.782
ENSG00000273447	1.29024	0.999225	21.0486	6.74646e-76	1.40338e-72	161.135
ENSG00000272918	-0.670374	1.10887	-20.9796	1.61959e-75	2.88772e-72	160.261
ENSG00000258708	-1.78027	1.77967	-20.2828	1.0893e-71	1.69945e-68	151.456
ENSG00000253738	-1.75955	4.39781	-20.2245	2.27134e-71	3.14984e-68	150.722
ENSG00000232533	18.9924	16.1959	20.0984	1.10919e-70	1.38438e-67	149.138
ENSG00000277200	-6.26748	5.88104	-20.0058	3.55293e-70	4.03129e-67	147.975
ENSG00000224023	-0.199998	0.237659	-19.7403	9.91809e-69	1.03156e-65	144.65
ENSG00000224675	-0.942819	0.864274	-19.5707	8.26394e-68	7.93402e-65	142.532
ENSG00000232677	1.38115	2.40309	19.3948	7.41488e-67	6.61037e-64	140.341
ENSG00000226137	-6.99439	13.8417	-19.2879	2.80305e-66	2.33232e-63	139.013
ENSG00000275120	-0.181781	0.290168	-19.092	3.19382e-65	2.49138e-62	136.583
ENSG00000260032	-36.3493	104.166	-18.822	9.03292e-64	6.63175e-61	133.246
ENSG00000230319	-0.303221	0.450527	-18.6369	8.85377e-63	6.13911e-60	130.966
ENSG00000275457	0.79182	0.939856	18.6231	1.04932e-62	6.89293e-60	130.797
ENSG00000266913	0.168764	0.0969781	18.4676	7.09733e-62	4.42909e-59	128.888
ENSG00000261098	-0.559643	1.05143	-18.4568	8.09672e-62	4.81215e-59	128.757
ENSG00000254635	-4.09001	8.81396	-18.3104	4.87637e-61	2.76645e-58	126.964
ENSG00000267317	2.4284	2.84956	18.2286	1.32645e-60	7.19802e-58	125.965
ENSG00000272142	0.290787	0.40075	18.1352	4.14835e-60	2.15731e-57	124.827
ENSG00000272983	-0.268327	0.348416	-18.1308	4.37836e-60	2.18585e-57	124.773
ENSG00000264278	1.01198	1.42342	18.1067	5.8757e-60	2.82056e-57	124.479
ENSG00000117242	0.405251	0.697677	18.0971	6.603e-60	3.0523e-57	124.363
ENSG00000273226	-1.66223	2.49668	-17.943	4.31332e-59	1.92266e-56	122.489
ENSG00000235151	0.930928	0.544272	17.8451	1.4167e-58	6.09718e-56	121.302
ENSG00000281538	-1.64627	2.36494	-17.7162	6.76144e-58	2.81299e-55	119.742
ENSG00000228718	0.0887684	0.0615269	17.5574	4.60591e-57	1.8544e-54	117.827
ENSG00000273001	-1.89932	2.22338	-17.5517	4.93759e-57	1.92581e-54	117.757
ENSG00000232259	0.400733	0.337918	17.4384	1.93429e-56	7.31574e-54	116.394
ENSG00000271936	0.621958	0.749932	17.4062	2.84975e-56	1.04611e-53	116.008
ENSG00000247970	-0.430461	0.714332	-17.3841	3.71621e-56	1.3252e-53	115.743
ENSG00000230303	-0.107042	0.138341	-17.3595	4.99134e-56	1.73047e-53	115.448
ENSG00000245146	-0.259156	0.511297	-17.357	5.14653e-56	1.73605e-53	115.418
ENSG00000271943	0.67879	0.646151	17.1208	8.73074e-55	2.86759e-52	112.592
ENSG00000230091	-1.29645	2.22792	-16.9267	8.83441e-54	2.82724e-51	110.283
ENSG00000255571	-10.6798	11.6051	-16.7528	6.96678e-53	2.17381e-50	108.222
ENSG00000260855	-0.628032	1.2202	-16.7217	1.00715e-52	3.0659e-50	107.854
ENSG00000267750	-0.450799	0.487978	-16.6648	1.97561e-52	5.87086e-50	107.182
ENSG00000272372	-2.56571	2.84629	-16.5973	4.38609e-52	1.25866e-49	106.386
ENSG00000274718	-0.583548	0.520281	-16.5963	4.43723e-52	1.25866e-49	106.375
ENSG00000226578	-0.498881	0.776317	-16.5743	5.74939e-52	1.59462e-49	106.116
ENSG00000245694	1.08337	0.726031	16.4451	2.63516e-51	7.14988e-49	104.597
ENSG00000222041	0.531301	0.268281	16.4092	4.01783e-51	1.06695e-48	104.176
ENSG00000246273	0.443719	0.385873	16.3271	1.05331e-50	2.73882e-48	103.215
ENSG00000254966	-1.14893	1.78288	-16.2407	2.89752e-50	7.3804e-48	102.205
ENSG00000260583	-1.55775	2.28945	-16.1804	5.86305e-50	1.46353e-47	101.502
ENSG00000278192	-8.39897	8.06717	-16.1759	6.17979e-50	1.51235e-47	101.45
ENSG00000205632	-0.161996	0.173667	-16.118	1.21474e-49	2.9156e-47	100.776
ENSG00000233527	0.610954	1.02181	16.0427	2.92244e-49	6.88207e-47	99.8999
ENSG00000235823	-2.06784	2.73264	-15.9088	1.38421e-48	3.19931e-46	98.3486
ENSG00000205885	0.137478	0.103316	15.8652	2.29411e-48	5.1581e-46	97.8446
ENSG00000231187	-0.282964	0.307161	-15.8644	2.31435e-48	5.1581e-46	97.8359
ENSG00000267049	0.404491	0.432638	15.8569	2.52468e-48	5.52816e-46	97.7491
ENSG00000259768	0.305985	0.617767	15.8249	3.65546e-48	7.86616e-46	97.38
ENSG00000261634	-0.031723	0.0347281	-15.8196	3.88775e-48	8.22424e-46	97.3185
ENSG00000224812	-0.222344	0.28409	-15.788	5.60247e-48	1.16541e-45	96.9541
ENSG00000248693	0.601628	0.328405	15.7683	7.03255e-48	1.43891e-45	96.7273
ENSG00000234883	0.915275	0.52769	15.7453	9.17613e-48	1.84721e-45	96.462
ENSG00000261087	-3.12954	4.2627	-15.7364	1.01638e-47	2.01356e-45	96.36
ENSG00000213062	-0.251407	0.439798	-15.7169	1.27296e-47	2.48248e-45	96.1355
ENSG00000232110	-0.278047	0.313848	-15.7078	1.41339e-47	2.71392e-45	96.0312
ENSG00000235903	-0.37189	0.578624	-15.7003	1.54208e-47	2.91617e-45	95.9442
ENSG00000233818	0.157449	0.0958732	15.6719	2.13794e-47	3.98263e-45	95.6184
ENSG00000256925	-0.862987	0.912758	-15.6479	2.82007e-47	5.17608e-45	95.3422
ENSG00000250742	2.18808	2.46722	15.5169	1.26974e-46	2.29676e-44	93.8417
ENSG00000248932	-0.292837	0.771035	-15.51	1.37346e-46	2.44888e-44	93.7634
ENSG00000263400	0.391328	0.304925	15.4943	1.64357e-46	2.88922e-44	93.5843
ENSG00000256705	-0.161292	0.203266	-15.4805	1.92693e-46	3.34029e-44	93.4257
ENSG00000237181	2.23905	1.53333	15.4408	3.03199e-46	5.18387e-44	92.9737
ENSG00000226419	0.2147	0.310949	15.4199	3.85465e-46	6.50133e-44	92.7343
ENSG00000224165	-0.394124	0.884008	-15.408	4.41164e-46	7.34156e-44	92.5997
ENSG00000267919	0.369943	0.25929	15.3953	5.10488e-46	8.38342e-44	92.4542
ENSG00000269883	-0.170552	0.182301	-15.3822	5.92793e-46	9.60864e-44	92.3051
ENSG00000269486	0.29564	0.331295	15.3637	7.31924e-46	1.17117e-43	92.0949
ENSG00000267374	0.203675	0.091882	15.3486	8.69404e-46	1.37355e-43	91.9232
ENSG00000230555	-1.10947	2.38286	-15.2505	2.65668e-45	4.14475e-43	90.8094
ENSG00000275830	7.79229	5.04034	15.2443	2.85143e-45	4.39367e-43	90.7389
ENSG00000234380	0.373904	0.204007	15.1811	5.8484e-45	8.9017e-43	90.0226
ENSG00000272335	-2.18705	5.62777	-15.0972	1.51349e-44	2.27588e-42	89.0746
ENSG00000255670	-0.602983	0.931646	-15.0793	1.85248e-44	2.75247e-42	88.8731
ENSG00000271643	0.285008	0.393787	15.0189	3.66404e-44	5.38011e-42	88.1931
ENSG00000234281	-0.375137	0.551608	-15.015	3.83051e-44	5.55914e-42	88.1488
ENSG00000248996	0.722928	0.726389	14.9833	5.47379e-44	7.7785e-42	87.7929
ENSG00000236548	-0.0260084	0.0496155	-14.9832	5.4844e-44	7.7785e-42	87.791
ENSG00000236137	0.0591197	0.0627393	14.9598	7.13982e-44	1.00126e-41	87.528
ENSG00000249776	-1.21138	1.21901	-14.9576	7.31391e-44	1.01428e-41	87.504
ENSG00000238279	0.52062	0.383732	14.9554	7.50146e-44	1.02885e-41	87.4788
ENSG00000230798	3.51008	2.37454	14.8946	1.48616e-43	2.01617e-41	86.7972
ENSG00000258162	-0.183307	0.178837	-14.8928	1.51674e-43	2.03553e-41	86.7769
ENSG00000273618	-0.20745	0.236329	-14.8799	1.75323e-43	2.32788e-41	86.6324
ENSG00000226149	0.0435604	0.0413213	14.864	2.09723e-43	2.75532e-41	86.4538
ENSG00000226688	-0.0326869	0.0904746	-14.8342	2.92962e-43	3.80881e-41	86.1206
ENSG00000227467	-0.150333	0.186537	-14.7944	4.57496e-43	5.8866e-41	85.6763
ENSG00000251615	-1.49024	3.57602	-14.7796	5.40041e-43	6.87781e-41	85.5109
ENSG00000271913	-0.216681	0.420273	-14.7707	5.96674e-43	7.52231e-41	85.4115
ENSG00000232788	0.19636	0.15571	14.756	7.03212e-43	8.77679e-41	85.2478
ENSG00000271780	-1.40188	2.6307	-14.7477	7.72255e-43	9.54308e-41	85.1544
ENSG00000258754	1.69972	1.00286	14.7357	8.82944e-43	1.08039e-40	85.0209
ENSG00000267147	0.732434	0.378969	14.7234	1.0128e-42	1.22726e-40	84.8841
ENSG00000226746	-0.145635	0.12594	-14.7205	1.04599e-42	1.25529e-40	84.852
ENSG00000228414	-0.153775	0.200464	-14.6636	1.97547e-42	2.34818e-40	84.2182
ENSG00000272382	1.02459	0.665805	14.6625	1.99957e-42	2.3544e-40	84.2061
ENSG00000246100	0.328604	0.322463	14.6375	2.64116e-42	3.08078e-40	83.9287
ENSG00000242759	-0.1331	0.270969	-14.6141	3.42996e-42	3.96382e-40	83.6682
ENSG00000230499	0.231878	0.141453	14.6024	3.90434e-42	4.47065e-40	83.5391
ENSG00000258057	-0.17499	0.416945	-14.5999	4.01788e-42	4.55883e-40	83.5105
ENSG00000256751	0.342877	0.27545	14.5922	4.37683e-42	4.92137e-40	83.4252
ENSG00000258584	1.2618	1.05261	14.5512	6.90348e-42	7.69306e-40	82.971
ENSG00000268001	1.3339	1.43335	14.5464	7.27965e-42	8.04047e-40	82.9181
ENSG00000223478	1.34697	1.55274	14.5415	7.68368e-42	8.41228e-40	82.8643
ENSG00000248587	-0.566873	0.552265	-14.5056	1.14453e-41	1.24216e-39	82.4672
ENSG00000280798	-2.60863	6.30919	-14.4967	1.26446e-41	1.36049e-39	82.3678
ENSG00000230074	1.52874	1.24648	14.4512	2.09298e-41	2.23269e-39	81.8656
ENSG00000224950	0.0810197	0.0734969	14.4366	2.45928e-41	2.60121e-39	81.7048
ENSG00000258526	-0.0240942	0.0437734	-14.4358	2.48038e-41	2.60148e-39	81.6963
ENSG00000231890	0.0596051	0.0776879	14.4268	2.7422e-41	2.85211e-39	81.5963
ENSG00000241720	-0.533877	0.528795	-14.4243	2.81805e-41	2.90678e-39	81.5691
ENSG00000237380	0.40889	0.282931	14.4217	2.90021e-41	2.96701e-39	81.5405
ENSG00000258711	0.319995	0.265768	14.4024	3.5897e-41	3.64253e-39	81.3279
ENSG00000275392	-0.261732	0.249202	-14.3623	5.58837e-41	5.62487e-39	80.8868
ENSG00000236501	-0.471372	0.424748	-14.3439	6.8501e-41	6.83968e-39	80.6839
ENSG00000228526	0.690119	0.52973	14.3422	6.97925e-41	6.91334e-39	80.6653
ENSG00000189196	-0.133763	0.119918	-14.3199	8.92248e-41	8.76862e-39	80.4205
ENSG00000223969	0.463514	0.512808	14.2867	1.28635e-40	1.25429e-38	80.056
ENSG00000270589	-0.241167	0.382315	-14.2717	1.51737e-40	1.46808e-38	79.8914
ENSG00000273218	0.233246	0.266789	14.2703	1.54006e-40	1.47857e-38	79.8766
ENSG00000274400	-0.783281	0.813829	-14.2588	1.74789e-40	1.6653e-38	79.7504
ENSG00000234546	0.42589	0.290219	14.2515	1.8938e-40	1.79064e-38	79.6705
ENSG00000250049	-0.0347808	0.0289796	-14.2492	1.9432e-40	1.82354e-38	79.6449
ENSG00000234869	0.180514	0.110214	14.2454	2.02644e-40	1.88746e-38	79.6031
ENSG00000267201	0.226006	0.216407	14.232	2.34638e-40	2.16927e-38	79.457
ENSG00000261839	-0.0913871	0.152892	-14.2116	2.93455e-40	2.6931e-38	79.2341
ENSG00000230479	0.210637	0.158266	14.1779	4.24766e-40	3.86971e-38	78.8656
ENSG00000255389	-4.1788	7.55845	-14.1689	4.68695e-40	4.23897e-38	78.7675
ENSG00000256802	0.766068	0.581941	14.1525	5.60934e-40	5.0367e-38	78.5885
ENSG00000253320	-0.783537	1.5372	-14.1402	6.42381e-40	5.72682e-38	78.4534
ENSG00000214106	0.900401	1.11734	14.1256	7.53717e-40	6.67174e-38	78.2942
ENSG00000258101	0.334237	0.455426	14.0623	1.5047e-39	1.32255e-37	77.6053
ENSG00000270638	-0.603449	0.827136	-14.041	1.89767e-39	1.65628e-37	77.3741
ENSG00000257702	0.808937	0.762305	14.0203	2.37897e-39	2.06194e-37	77.1489
ENSG00000261195	-1.48065	1.31346	-13.9983	3.02166e-39	2.60092e-37	76.9107
ENSG00000216895	0.386307	0.711846	13.9942	3.15955e-39	2.70098e-37	76.8662
ENSG00000254377	-1.5478	1.58369	-13.9923	3.22602e-39	2.73904e-37	76.8455
ENSG00000269481	0.438281	0.748683	13.9741	3.93444e-39	3.30417e-37	76.6477
ENSG00000234199	0.0407277	0.0348891	13.9738	3.94456e-39	3.30417e-37	76.6451
ENSG00000230830	-0.453769	0.42212	-13.9693	4.14562e-39	3.44943e-37	76.5956
ENSG00000235100	-0.100405	0.156695	-13.949	5.16864e-39	4.27217e-37	76.3758
ENSG00000235180	0.456242	0.320619	13.9235	6.81607e-39	5.5968e-37	76.1002
ENSG00000255874	0.356712	0.285963	13.9126	7.66912e-39	6.25609e-37	75.9827
ENSG00000254369	0.10017	0.0470893	13.9028	8.5367e-39	6.9186e-37	75.8759
ENSG00000237352	0.180745	0.127393	13.8861	1.0229e-38	8.23662e-37	75.6958
ENSG00000271590	0.0902922	0.0526701	13.8853	1.03176e-38	8.25472e-37	75.6872
ENSG00000224086	-0.0669872	0.136843	-13.8613	1.33837e-38	1.06396e-36	75.428
ENSG00000280850	-0.585746	0.567272	-13.8458	1.58196e-38	1.24965e-36	75.2614
ENSG00000255384	-0.157716	0.210134	-13.8413	1.66213e-38	1.30472e-36	75.2121
ENSG00000224914	-0.568598	1.20683	-13.8142	2.22683e-38	1.73707e-36	74.9208
ENSG00000230215	-0.189369	0.165144	-13.8091	2.35271e-38	1.8162e-36	74.866
ENSG00000266928	0.25871	0.148525	13.8089	2.35738e-38	1.8162e-36	74.864
ENSG00000237499	0.214214	0.181857	13.7799	3.22737e-38	2.47121e-36	74.5511
ENSG00000231533	-0.159119	0.199994	-13.778	3.29138e-38	2.50486e-36	74.5315
ENSG00000266970	0.876254	0.459814	13.7735	3.4569e-38	2.61488e-36	74.4826
ENSG00000271384	0.105203	0.0584762	13.7557	4.18955e-38	3.14999e-36	74.2912
ENSG00000237742	-0.608273	0.689232	-13.7452	4.68808e-38	3.4862e-36	74.1792
ENSG00000250237	0.838067	0.762125	13.7452	4.69259e-38	3.4862e-36	74.1782
ENSG00000259093	0.0454783	0.0326905	13.7199	6.16154e-38	4.55042e-36	73.9069
ENSG00000227432	-9.76468	8.3684	-13.7112	6.76692e-38	4.96811e-36	73.8136
ENSG00000204261	1.65737	1.95923	13.7013	7.52383e-38	5.49151e-36	73.7079
ENSG00000269416	0.593857	0.336789	13.6876	8.7245e-38	6.33084e-36	73.5605
ENSG00000261188	-1.84412	4.66299	-13.6829	9.16803e-38	6.61423e-36	73.5111
ENSG00000271784	0.497887	0.839545	13.679	9.56837e-38	6.86338e-36	73.4685
ENSG00000259920	-0.953901	1.2362	-13.6708	1.04441e-37	7.44873e-36	73.3813
ENSG00000203930	-0.418185	0.529297	-13.6569	1.21257e-37	8.59891e-36	73.2325
ENSG00000256982	-0.412671	0.400462	-13.6556	1.23036e-37	8.67579e-36	73.218
ENSG00000264589	-0.915255	1.1857	-13.6525	1.27217e-37	8.92017e-36	73.1848
ENSG00000242767	-0.641446	0.796571	-13.6454	1.37283e-37	9.57224e-36	73.1089
ENSG00000215196	-0.191789	0.171677	-13.596	2.33222e-37	1.61713e-35	72.581
ENSG00000267940	-0.602063	1.05707	-13.591	2.45826e-37	1.69511e-35	72.5286
ENSG00000230552	-0.0822291	0.0782205	-13.5794	2.78421e-37	1.90933e-35	72.4046
ENSG00000260118	-3.83606	4.46696	-13.5574	3.52296e-37	2.40274e-35	72.1702
ENSG00000270504	1.93733	3.01434	13.4971	6.71099e-37	4.55217e-35	71.5283
ENSG00000273156	-1.90133	3.16248	-13.4882	7.37986e-37	4.97882e-35	71.4337
ENSG00000248008	1.80898	3.15554	13.4681	9.14661e-37	6.13757e-35	71.22
ENSG00000250786	2.78095	1.91842	13.4412	1.21801e-36	8.12939e-35	70.9347
ENSG00000274002	-0.303889	0.295536	-13.4265	1.42373e-36	9.41263e-35	70.7793
ENSG00000250284	-1.81841	1.25635	-13.4264	1.42536e-36	9.41263e-35	70.7782
ENSG00000275620	-23.8656	25.0135	-13.4091	1.71307e-36	1.12531e-34	70.595
ENSG00000249207	-0.120533	0.263912	-13.3941	2.01043e-36	1.31373e-34	70.4356
ENSG00000273033	-0.637873	2.22933	-13.3903	2.09214e-36	1.36e-34	70.396
ENSG00000261227	-0.865159	0.982991	-13.3756	2.44621e-36	1.58193e-34	70.2403
ENSG00000225978	-1.38718	1.2301	-13.3737	2.49645e-36	1.60609e-34	70.22
ENSG00000259062	0.105534	0.0698731	13.3686	2.6339e-36	1.68583e-34	70.1666
ENSG00000259291	-10.1677	18.3057	-13.3504	3.19482e-36	2.03441e-34	69.9744
ENSG00000204277	0.228909	0.104777	13.3401	3.56545e-36	2.2589e-34	69.8651
ENSG00000231170	-0.217595	0.265935	-13.3107	4.86541e-36	3.05375e-34	69.5555
ENSG00000248092	-2.12299	7.27641	-13.3107	4.86897e-36	3.05375e-34	69.5548
ENSG00000237595	0.0969784	0.0719506	13.3096	4.92454e-36	3.07316e-34	69.5435
ENSG00000256341	-0.100098	0.114661	-13.2926	5.89241e-36	3.65886e-34	69.3648
ENSG00000248528	-1.3359	1.18806	-13.2835	6.48891e-36	4.00931e-34	69.2688
ENSG00000225007	0.337702	0.220851	13.2802	6.72366e-36	4.13389e-34	69.2334
ENSG00000248936	0.126121	0.137388	13.2659	7.81579e-36	4.78181e-34	69.0835
ENSG00000232739	-0.124827	0.164531	-13.2487	9.38023e-36	5.71096e-34	68.9018
ENSG00000262052	-0.139326	0.141299	-13.2381	1.04851e-35	6.35265e-34	68.7909
ENSG00000258256	0.0366678	0.0331443	13.2362	1.06938e-35	6.44778e-34	68.7713
ENSG00000250132	-0.831413	1.54443	-13.2235	1.22376e-35	7.34317e-34	68.637
ENSG00000268798	-0.600346	1.25045	-13.2168	1.31248e-35	7.83785e-34	68.5673
ENSG00000275202	0.637446	1.02434	13.181	1.91352e-35	1.13727e-33	68.1919
ENSG00000228624	-0.137935	0.266361	-13.1633	2.30605e-35	1.36407e-33	68.0062
ENSG00000229797	-0.0709672	0.0553027	-13.1357	3.08117e-35	1.81397e-33	67.7176
ENSG00000247121	-0.191539	0.546958	-13.1351	3.10126e-35	1.81722e-33	67.7112
ENSG00000246560	0.721831	1.6873	13.0938	4.78329e-35	2.78973e-33	67.2797
ENSG00000268186	0.173534	0.131674	13.0915	4.90368e-35	2.84664e-33	67.255
ENSG00000203999	0.133408	0.128141	13.0904	4.95712e-35	2.86434e-33	67.2442
ENSG00000273599	-0.489419	0.651879	-13.0852	5.23515e-35	3.01106e-33	67.1899
ENSG00000236591	1.41741	1.04971	13.0806	5.49337e-35	3.14508e-33	67.1419
ENSG00000224888	-0.17476	0.209737	-13.0647	6.49563e-35	3.70191e-33	66.9751
ENSG00000228126	-0.391022	0.954213	-13.0479	7.74291e-35	4.39269e-33	66.8002
ENSG00000235072	-0.183296	0.361432	-13.0375	8.62656e-35	4.87186e-33	66.6926
ENSG00000276855	3.22509	3.99675	13.0278	9.5551e-35	5.37195e-33	66.5908
ENSG00000266869	0.0306375	0.0183999	13.0205	1.03143e-34	5.75325e-33	66.5147
ENSG00000250241	-0.265729	0.465103	-13.0204	1.03255e-34	5.75325e-33	66.5136
ENSG00000272842	-1.94619	2.39628	-13.0059	1.20111e-34	6.66271e-33	66.3631
ENSG00000238197	-0.367771	0.956198	-12.9891	1.43145e-34	7.90527e-33	66.1884
ENSG00000234688	-2.76605	2.29699	-12.986	1.47837e-34	8.12843e-33	66.1563
ENSG00000272995	-0.366604	0.644413	-12.9783	1.60243e-34	8.77189e-33	66.0761
ENSG00000273812	0.296752	0.137732	12.9757	1.64551e-34	8.96841e-33	66.0497
ENSG00000273145	0.539612	0.720956	12.9656	1.8285e-34	9.92237e-33	65.9447
ENSG00000273032	-1.33308	1.70269	-12.9381	2.43672e-34	1.31657e-32	65.6588
ENSG00000272768	0.449028	0.583903	12.9311	2.62065e-34	1.40984e-32	65.5864
ENSG00000257219	0.250443	0.160274	12.8965	3.75341e-34	2.01057e-32	65.2288
ENSG00000226939	-9.17387	6.69018	-12.8896	4.03483e-34	2.15208e-32	65.1568
ENSG00000273174	0.267369	0.399587	12.8868	4.15361e-34	2.20601e-32	65.1279
ENSG00000273015	-1.41936	3.45718	-12.8822	4.35698e-34	2.30421e-32	65.0803
ENSG00000231298	0.0509457	0.0347702	12.8407	6.70366e-34	3.53031e-32	64.6514
ENSG00000274565	1.49014	1.41614	12.8116	9.06131e-34	4.75186e-32	64.3515
ENSG00000272562	-0.494372	0.846719	-12.7889	1.14543e-33	5.98166e-32	64.1182
ENSG00000272979	0.351544	0.496672	12.7581	1.5749e-33	8.19014e-32	63.8013
ENSG00000272933	-0.985605	1.96613	-12.7539	1.64529e-33	8.52068e-32	63.7578
ENSG00000276791	-1.55033	2.05878	-12.7467	1.77193e-33	9.13864e-32	63.6839
ENSG00000272202	0.144351	0.106462	12.7328	2.04505e-33	1.04815e-31	63.5413
ENSG00000228484	-0.498571	0.573671	-12.7323	2.05634e-33	1.04815e-31	63.5358
ENSG00000230910	-2.55474	4.15506	-12.7322	2.05751e-33	1.04815e-31	63.5352
ENSG00000272282	0.188705	0.13968	12.7143	2.47535e-33	1.25589e-31	63.3512
ENSG00000269935	-0.780325	0.754678	-12.7065	2.6834e-33	1.35593e-31	63.2709
ENSG00000258824	-0.544301	1.31272	-12.6875	3.26097e-33	1.64114e-31	63.0769
ENSG00000226994	-0.122368	0.104515	-12.6867	3.2893e-33	1.64874e-31	63.0683
ENSG00000233901	1.1214	1.10814	12.6786	3.57708e-33	1.78582e-31	62.9848
ENSG00000277151	-0.0480414	0.104626	-12.6708	3.87359e-33	1.92615e-31	62.9055
ENSG00000274776	-0.129175	0.256231	-12.6557	4.52383e-33	2.24055e-31	62.7511
ENSG00000272316	-0.4121	0.82372	-12.6544	4.58438e-33	2.26157e-31	62.7378
ENSG00000230943	0.124071	0.138551	12.6489	4.8506e-33	2.38348e-31	62.6817
ENSG00000274447	0.380074	0.309486	12.6347	5.61437e-33	2.74796e-31	62.5361
ENSG00000273680	-0.737115	1.97758	-12.6318	5.7827e-33	2.81929e-31	62.5067
ENSG00000277496	0.196166	0.234959	12.6274	6.05216e-33	2.93918e-31	62.4614
ENSG00000239454	-0.176703	0.149504	-12.6149	6.87748e-33	3.32705e-31	62.3342
ENSG00000224032	-4.38551	7.89018	-12.6059	7.54251e-33	3.63467e-31	62.2423
ENSG00000225721	0.0799015	0.0715168	12.5989	8.10356e-33	3.89002e-31	62.1709
ENSG00000273301	-0.550771	0.537251	-12.5894	8.93155e-33	4.27106e-31	62.0741
ENSG00000224204	0.220169	0.253661	12.5816	9.67699e-33	4.60986e-31	61.9943
ENSG00000265702	0.296089	0.287242	12.5607	1.19835e-32	5.68693e-31	61.7816
ENSG00000273293	-0.469532	0.553046	-12.5558	1.2603e-32	5.95824e-31	61.7314
ENSG00000267547	0.543354	0.615772	12.5456	1.39923e-32	6.59009e-31	61.6274
ENSG00000230269	0.530008	0.415348	12.5409	1.46702e-32	6.88342e-31	61.5803
ENSG00000236756	-0.129641	0.297212	-12.5401	1.48036e-32	6.92e-31	61.5713
ENSG00000251131	0.21434	0.198803	12.5373	1.52307e-32	7.06849e-31	61.543
ENSG00000258675	1.20511	0.851058	12.5373	1.52346e-32	7.06849e-31	61.5427
ENSG00000230107	0.132429	0.119805	12.5352	1.55646e-32	7.1949e-31	61.5214
ENSG00000275632	0.795315	1.00639	12.5108	1.99595e-32	9.19242e-31	61.2739
ENSG00000184068	-0.198236	0.271304	-12.5066	2.08336e-32	9.55972e-31	61.2313
ENSG00000230729	-0.342076	0.345186	-12.5014	2.19705e-32	1.00445e-30	61.1784
ENSG00000229953	-6.9963	7.8503	-12.4843	2.61665e-32	1.19191e-30	61.0045
ENSG00000273729	-0.406868	0.863018	-12.4546	3.539e-32	1.60619e-30	60.704
ENSG00000229782	-0.189742	0.238147	-12.4524	3.62031e-32	1.63714e-30	60.6814
ENSG00000234377	-1.41451	1.27411	-12.4436	3.95783e-32	1.78331e-30	60.5927
ENSG00000275569	-0.303613	0.437115	-12.4364	4.25924e-32	1.91221e-30	60.5197
ENSG00000259869	-0.498311	0.481773	-12.4329	4.41439e-32	1.97477e-30	60.4841
ENSG00000274605	0.727605	1.49353	12.4319	4.46141e-32	1.98867e-30	60.4735
ENSG00000250634	-0.163074	0.218194	-12.4238	4.83983e-32	2.14968e-30	60.3925
ENSG00000259514	0.060622	0.035693	12.4174	5.16679e-32	2.28676e-30	60.3275
ENSG00000226051	0.0410317	0.0491985	12.4099	5.57744e-32	2.45979e-30	60.2514
ENSG00000227896	-0.310951	0.535535	-12.401	6.10412e-32	2.68259e-30	60.1616
ENSG00000273702	-1.88588	4.54529	-12.3881	6.95743e-32	3.04687e-30	60.0314
ENSG00000267746	-0.431175	0.677803	-12.3811	7.46922e-32	3.25956e-30	59.9608
ENSG00000272456	0.0938661	0.0865687	12.3713	8.2478e-32	3.58679e-30	59.8621
ENSG00000260352	0.126163	0.0994266	12.37	8.36223e-32	3.62392e-30	59.8484
ENSG00000250081	0.509058	0.346752	12.3655	8.75172e-32	3.77959e-30	59.8031
ENSG00000258957	-0.146141	0.247334	-12.3531	9.91558e-32	4.26746e-30	59.6789
ENSG00000247400	-1.06199	2.50489	-12.3503	1.02032e-31	4.37615e-30	59.6505
ENSG00000204241	-1.00033	1.51684	-12.3286	1.27081e-31	5.43185e-30	59.432
ENSG00000232814	0.115289	0.0856863	12.3229	1.34724e-31	5.73888e-30	59.3739
ENSG00000271815	-0.526148	0.796615	-12.3113	1.5137e-31	6.426e-30	59.258
ENSG00000163364	2.99296	1.89154	12.2847	1.98001e-31	8.37711e-30	58.9909
ENSG00000223768	-2.30876	5.44612	-12.2702	2.29418e-31	9.67353e-30	58.8443
ENSG00000234076	0.203418	0.211663	12.2528	2.73337e-31	1.14866e-29	58.6701
ENSG00000186594	2.68862	3.45695	12.2263	3.56911e-31	1.49483e-29	58.4047
ENSG00000223764	-1.95952	2.0365	-12.2243	3.63977e-31	1.51933e-29	58.3852
ENSG00000226445	0.171038	0.22351	12.2228	3.69709e-31	1.53811e-29	58.3696
ENSG00000265055	0.141627	0.183681	12.2158	3.96693e-31	1.64489e-29	58.2996
ENSG00000254919	3.99654	3.19656	12.2082	4.27997e-31	1.76589e-29	58.224
ENSG00000261404	-0.0197376	0.0328723	-12.2081	4.28703e-31	1.76589e-29	58.2224
ENSG00000259495	-0.977842	2.25236	-12.2073	4.32087e-31	1.77397e-29	58.2145
ENSG00000254545	1.15286	0.592152	12.1993	4.68111e-31	1.91557e-29	58.1349
ENSG00000258649	-0.120214	0.0935335	-12.1865	5.32249e-31	2.17091e-29	58.0071
ENSG00000248049	0.242304	0.797854	12.1832	5.50153e-31	2.23663e-29	57.9742
ENSG00000278231	0.681066	0.940344	12.1728	6.10632e-31	2.47445e-29	57.8705
ENSG00000259891	-1.96315	4.33934	-12.1652	6.59521e-31	2.66391e-29	57.7939
ENSG00000233461	0.0808884	0.230294	12.1639	6.68196e-31	2.69024e-29	57.7809
ENSG00000226200	-0.237465	0.388182	-12.1508	7.62121e-31	3.05853e-29	57.65
ENSG00000261512	0.237899	0.622683	12.1485	7.79588e-31	3.1186e-29	57.6275
ENSG00000237980	0.110556	0.12364	12.1377	8.68242e-31	3.46215e-29	57.5203
ENSG00000245498	-0.408463	0.884236	-12.1306	9.32993e-31	3.7085e-29	57.4488
ENSG00000272791	-0.926309	1.42337	-12.1233	1.00351e-30	3.97613e-29	57.3763
ENSG00000266709	0.157177	0.104435	12.1214	1.0231e-30	4.04093e-29	57.3571
ENSG00000225077	0.0430343	0.0388241	12.121	1.027e-30	4.04355e-29	57.3533
ENSG00000230337	0.3007	0.42286	12.1196	1.04148e-30	4.08764e-29	57.3394
ENSG00000254389	0.3659	0.613673	12.1009	1.25571e-30	4.91302e-29	57.1533
ENSG00000257735	-0.11963	0.187306	-12.0946	1.33674e-30	5.21372e-29	57.0911
ENSG00000264365	0.127821	0.149676	12.0862	1.4536e-30	5.65184e-29	57.0078
ENSG00000236393	0.0114357	0.00894643	12.0601	1.88708e-30	7.31448e-29	56.7482
ENSG00000274825	0.17194	0.122142	12.0505	2.07624e-30	8.02275e-29	56.6532
ENSG00000274698	-0.204642	0.389804	-12.033	2.47125e-30	9.51964e-29	56.4799
ENSG00000227706	0.0373036	0.016501	12.0264	2.64115e-30	1.01428e-28	56.4138
ENSG00000260664	-2.138	3.52809	-12.0228	2.73721e-30	1.04795e-28	56.3783
ENSG00000260807	-56.5513	67.6161	-12.0163	2.91848e-30	1.11393e-28	56.3145
ENSG00000237126	-0.105548	0.334552	-11.9994	3.45333e-30	1.31406e-28	56.1471
ENSG00000278601	-0.138192	0.231251	-11.999	3.4665e-30	1.31506e-28	56.1433
ENSG00000197670	0.07044	0.0811836	11.9962	3.56665e-30	1.34832e-28	56.115
ENSG00000269053	0.22752	0.240458	11.9959	3.57579e-30	1.34832e-28	56.1125
ENSG00000222035	0.0470201	0.0349284	11.9937	3.65445e-30	1.37383e-28	56.0908
ENSG00000224468	0.21851	0.233642	11.966	4.81524e-30	1.80207e-28	55.8165
ENSG00000249476	0.0462089	0.0549351	11.9658	4.82515e-30	1.80207e-28	55.8144
ENSG00000230084	-2.33436	3.5893	-11.9655	4.8369e-30	1.80207e-28	55.812
ENSG00000224222	-0.32	0.291998	-11.9615	5.03506e-30	1.87031e-28	55.7721
ENSG00000230082	0.643392	0.89237	11.9481	5.74796e-30	2.12879e-28	55.6404
ENSG00000229043	1.0326	1.84096	11.9478	5.76525e-30	2.12888e-28	55.6374
ENSG00000229694	0.0943741	0.066354	11.9355	6.51602e-30	2.39901e-28	55.5157
ENSG00000276272	0.0348247	0.0239637	11.9253	7.20495e-30	2.64485e-28	55.4157
ENSG00000206567	0.342604	0.696422	11.9234	7.34554e-30	2.68604e-28	55.3965
ENSG00000229108	7.74181	3.63009	11.9232	7.36019e-30	2.68604e-28	55.3945
ENSG00000237149	0.412795	0.743752	11.9224	7.41951e-30	2.69979e-28	55.3865
ENSG00000224116	-0.296111	0.251521	-11.9148	8.0014e-30	2.90306e-28	55.3115
ENSG00000254554	0.075136	0.0708604	11.9069	8.6484e-30	3.12872e-28	55.2341
ENSG00000229124	0.28878	0.322482	11.863	1.33475e-29	4.81475e-28	54.8026
ENSG00000234286	0.765358	0.789516	11.858	1.40172e-29	5.04174e-28	54.7539
ENSG00000230730	0.20427	0.199796	11.8432	1.62353e-29	5.82278e-28	54.6078
ENSG00000227920	-0.544486	0.429158	-11.8399	1.67573e-29	5.99276e-28	54.5764
ENSG00000278869	0.154708	0.109836	11.8345	1.76816e-29	6.30525e-28	54.523
ENSG00000230148	0.563956	0.321918	11.8333	1.78943e-29	6.35769e-28	54.5111
ENSG00000255441	0.0462926	0.0417009	11.8331	1.79305e-29	6.35769e-28	54.5091
ENSG00000213888	-0.864675	1.98787	-11.8325	1.80323e-29	6.37566e-28	54.5034
ENSG00000278921	0.492993	0.871559	11.8222	1.99611e-29	7.03769e-28	54.4024
ENSG00000260630	-0.569567	1.12226	-11.7862	2.84509e-29	1.00027e-27	54.05
ENSG00000272905	-1.12471	1.81426	-11.7831	2.93178e-29	1.02785e-27	54.0202
ENSG00000259354	0.0198156	0.0179713	11.7711	3.29957e-29	1.15356e-27	53.9026
ENSG00000259840	-1.35954	2.06187	-11.755	3.86666e-29	1.34804e-27	53.745
ENSG00000259523	0.132622	0.28733	11.7528	3.9478e-29	1.37249e-27	53.7243
ENSG00000271830	-2.33422	2.04705	-11.7516	3.99486e-29	1.385e-27	53.7125
ENSG00000225765	0.597399	0.396958	11.7458	4.22824e-29	1.46185e-27	53.6561
ENSG00000267279	0.250095	0.26506	11.7442	4.29759e-29	1.48172e-27	53.6399
ENSG00000203900	-0.243218	0.21373	-11.7435	4.32597e-29	1.4874e-27	53.6333
ENSG00000226530	-0.212446	0.419069	-11.7292	4.97601e-29	1.7062e-27	53.4942
ENSG00000240707	-0.0782179	0.082047	-11.7284	5.01841e-29	1.71602e-27	53.4857
ENSG00000233067	0.0581469	0.065514	11.7264	5.11873e-29	1.74554e-27	53.466
ENSG00000248810	0.109451	0.0688506	11.7253	5.17368e-29	1.75947e-27	53.4554
ENSG00000272056	-0.491479	0.888577	-11.7012	6.55017e-29	2.22154e-27	53.2209
ENSG00000225913	-0.414021	0.453104	-11.7007	6.57819e-29	2.225e-27	53.2166
ENSG00000272438	-1.83309	2.189	-11.6986	6.71497e-29	2.26512e-27	53.1962
ENSG00000225313	0.312106	0.57403	11.6926	7.12271e-29	2.39619e-27	53.1376
ENSG00000227695	-0.717633	0.590084	-11.6735	8.588e-29	2.88137e-27	52.9516
ENSG00000262155	-0.358911	0.647319	-11.6598	9.81643e-29	3.28469e-27	52.8187
ENSG00000184809	0.702497	0.787217	11.6538	1.04044e-28	3.47211e-27	52.7608
ENSG00000275580	-0.738583	1.78931	-11.6487	1.09421e-28	3.64183e-27	52.7107
ENSG00000269680	0.0866631	0.0830866	11.6483	1.09838e-28	3.64596e-27	52.707
ENSG00000258909	0.0279025	0.0213412	11.6414	1.17513e-28	3.8904e-27	52.6398
ENSG00000223823	0.0867969	0.038599	11.6373	1.22275e-28	4.03733e-27	52.6003
ENSG00000232903	-0.157646	0.132719	-11.6193	1.45661e-28	4.79681e-27	52.4263
ENSG00000249740	0.21416	0.249402	11.6174	1.48413e-28	4.8746e-27	52.4077
ENSG00000272909	-0.0580997	0.121613	-11.6163	1.49984e-28	4.91324e-27	52.3973
ENSG00000267651	-0.201652	0.220842	-11.611	1.5805e-28	5.16392e-27	52.3452
ENSG00000235092	-2.10169	2.85063	-11.6087	1.61619e-28	5.26677e-27	52.323
ENSG00000247081	1.1417	1.25892	11.6014	1.73413e-28	5.63639e-27	52.253
ENSG00000266578	0.533657	0.470637	11.5964	1.82088e-28	5.90298e-27	52.2044
ENSG00000267013	0.0509795	0.0270064	11.5891	1.95484e-28	6.32081e-27	52.1339
ENSG00000261439	-0.0421768	0.0572801	-11.5824	2.08559e-28	6.72617e-27	52.0695
ENSG00000237013	0.0904501	0.0459182	11.577	2.19999e-28	7.07682e-27	52.0164
ENSG00000267480	0.2203	0.255276	11.5693	2.36972e-28	7.60322e-27	51.9425
ENSG00000261019	-0.206267	0.456747	-11.5627	2.52603e-28	8.08394e-27	51.879
ENSG00000233817	0.0305509	0.0186734	11.5578	2.64872e-28	8.45489e-27	51.8319
ENSG00000275409	-0.710267	1.11551	-11.5516	2.81307e-28	8.95661e-27	51.7721
ENSG00000277991	0.00510206	0.00299211	11.5314	3.42403e-28	1.08741e-26	51.5767
ENSG00000259754	0.0230685	0.0134856	11.5301	3.46555e-28	1.09781e-26	51.5647
ENSG00000244733	-0.155559	0.374422	-11.5247	3.65285e-28	1.15421e-26	51.5124
ENSG00000267731	-0.1709	0.27238	-11.5238	3.68541e-28	1.16155e-26	51.5036
ENSG00000272682	-0.0626068	0.113022	-11.5212	3.7809e-28	1.18865e-26	51.4781
ENSG00000228172	0.0876159	0.181618	11.519	3.85904e-28	1.21017e-26	51.4578
ENSG00000254288	0.151898	0.145115	11.5129	4.09367e-28	1.28053e-26	51.3991
ENSG00000260057	0.183945	0.106188	11.5096	4.22653e-28	1.31878e-26	51.3674
ENSG00000231742	0.205865	0.182604	11.5063	4.36594e-28	1.35888e-26	51.3351
ENSG00000237927	0.14861	0.121805	11.486	5.31536e-28	1.65027e-26	51.1396
ENSG00000233086	0.0155196	0.0136842	11.4782	5.72923e-28	1.77436e-26	51.065
ENSG00000205106	-1.67853	2.29591	-11.4764	5.82924e-28	1.80086e-26	51.0478
ENSG00000267698	0.0859337	0.102535	11.4715	6.11122e-28	1.88331e-26	51.0009
ENSG00000271967	-0.597263	1.14578	-11.4663	6.42453e-28	1.97499e-26	50.9512
ENSG00000223675	0.153763	0.158997	11.4657	6.46507e-28	1.98257e-26	50.9449
ENSG00000242258	-0.19744	0.192644	-11.4648	6.52101e-28	1.99482e-26	50.9364
ENSG00000235760	-0.08371	0.118809	-11.4592	6.88214e-28	2.10015e-26	50.8828
ENSG00000251179	0.242814	0.208068	11.4567	7.05485e-28	2.1476e-26	50.8582
ENSG00000259416	-2.12854	2.17972	-11.4481	7.66362e-28	2.32724e-26	50.7759
ENSG00000253477	-0.654574	0.585124	-11.4366	8.55729e-28	2.59232e-26	50.6663
ENSG00000233038	0.31433	0.321911	11.4359	8.61603e-28	2.60365e-26	50.6595
ENSG00000253230	-2.54669	2.68781	-11.4357	8.63641e-28	2.60365e-26	50.6571
ENSG00000271926	0.177436	0.274637	11.4348	8.71179e-28	2.62004e-26	50.6485
ENSG00000258604	-0.388013	0.646612	-11.4338	8.79549e-28	2.63886e-26	50.639
ENSG00000228323	0.137867	0.132556	11.4334	8.83083e-28	2.64311e-26	50.635
ENSG00000271538	-0.200722	0.341885	-11.4328	8.882e-28	2.65206e-26	50.6292
ENSG00000258768	-0.147476	0.307657	-11.431	9.03387e-28	2.69097e-26	50.6124
ENSG00000273183	0.678255	0.930124	11.412	1.08523e-27	3.22493e-26	50.4301
ENSG00000246379	-0.155214	0.460407	-11.4109	1.09668e-27	3.25123e-26	50.4197
ENSG00000265519	2.94029	4.1451	11.4098	1.10873e-27	3.27917e-26	50.4088
ENSG00000236810	0.111102	0.287008	11.402	1.19463e-27	3.52333e-26	50.3347
ENSG00000245750	-0.0669036	0.0798879	-11.4018	1.19693e-27	3.52333e-26	50.3328
ENSG00000246308	-0.373892	0.978229	-11.3989	1.23125e-27	3.61583e-26	50.3047
ENSG00000258867	0.0633532	0.0467958	11.3963	1.26217e-27	3.69793e-26	50.28
ENSG00000228063	-0.166555	0.416881	-11.3897	1.34444e-27	3.92972e-26	50.2173
ENSG00000261889	0.317404	0.232565	11.3837	1.42451e-27	4.15404e-26	50.1598
ENSG00000272076	-0.0908965	0.133828	-11.3835	1.42784e-27	4.15405e-26	50.1574
ENSG00000260613	-0.0753629	0.101952	-11.3786	1.49644e-27	4.3435e-26	50.1108
ENSG00000226266	0.0574209	0.128384	11.371	1.6097e-27	4.6614e-26	50.0383
ENSG00000255198	6.75849	10.6884	11.3683	1.65104e-27	4.77006e-26	50.0131
ENSG00000205559	-0.312028	0.808151	-11.368	1.65615e-27	4.77377e-26	50.01
ENSG00000250448	-0.0351341	0.0267571	-11.3516	1.93936e-27	5.57723e-26	49.8531
ENSG00000233258	-0.508787	0.497015	-11.3395	2.17764e-27	6.24806e-26	49.738
ENSG00000271892	-0.622711	0.521883	-11.3379	2.21185e-27	6.33167e-26	49.7225
ENSG00000266256	0.0529048	0.0433052	11.329	2.40688e-27	6.8742e-26	49.6385
ENSG00000272269	0.224854	0.321529	11.3216	2.58614e-27	7.36931e-26	49.5671
ENSG00000214146	0.0624724	0.04825	11.3171	2.69793e-27	7.67036e-26	49.5251
ENSG00000262358	0.0494579	0.0339043	11.3161	2.72402e-27	7.72693e-26	49.5155
ENSG00000241313	0.118983	0.111704	11.3149	2.75516e-27	7.79754e-26	49.5042
ENSG00000260277	-0.0833626	0.161221	-11.3089	2.92004e-27	8.24548e-26	49.4465
ENSG00000262619	-0.0875886	0.112964	-11.2939	3.36975e-27	9.49386e-26	49.3041
ENSG00000254489	0.161614	0.172305	11.2812	3.80302e-27	1.06904e-25	49.1839
ENSG00000257261	-0.213321	0.444021	-11.2724	4.13776e-27	1.16052e-25	49.1001
ENSG00000245532	4.57262	5.60239	11.2697	4.24421e-27	1.18771e-25	49.0749
ENSG00000272148	-0.46685	1.4989	-11.2648	4.44867e-27	1.24214e-25	49.0281
ENSG00000278156	-0.261653	0.496707	-11.259	4.7042e-27	1.31056e-25	48.9726
ENSG00000231609	0.488496	0.498074	11.2558	4.84752e-27	1.34748e-25	48.9428
ENSG00000249984	-0.221127	0.263351	-11.2492	5.1613e-27	1.43151e-25	48.8805
ENSG00000253288	-0.0267422	0.0351464	-11.2469	5.27849e-27	1.46077e-25	48.8582
ENSG00000259877	-1.53746	4.48607	-11.2399	5.6403e-27	1.55745e-25	48.7923
ENSG00000280809	-1.56264	1.52039	-11.2367	5.81964e-27	1.60342e-25	48.7612
ENSG00000272631	-0.265937	0.65242	-11.2333	6.00951e-27	1.65209e-25	48.7293
ENSG00000275759	-0.586451	1.04966	-11.2272	6.3704e-27	1.74745e-25	48.6713
ENSG00000232093	0.483845	0.669981	11.2257	6.45885e-27	1.76783e-25	48.6576
ENSG00000247095	1.81742	1.83167	11.2125	7.32691e-27	2.00103e-25	48.5323
ENSG00000233429	1.25724	0.65179	11.2114	7.40269e-27	2.01731e-25	48.5221
ENSG00000271148	-0.225192	0.2472	-11.2093	7.5485e-27	2.05257e-25	48.5027
ENSG00000250331	0.0359254	0.0390874	11.2071	7.70978e-27	2.09187e-25	48.4817
ENSG00000274213	0.833578	0.832458	11.2054	7.83964e-27	2.12248e-25	48.4651
ENSG00000258425	0.116872	0.0670792	11.2011	8.16467e-27	2.20121e-25	48.4248
ENSG00000237949	-4.54845	6.12038	-11.2011	8.16569e-27	2.20121e-25	48.4246
ENSG00000272163	-1.30745	1.42522	-11.1996	8.28339e-27	2.22813e-25	48.4104
ENSG00000280721	0.194589	0.0957991	11.196	8.57164e-27	2.3007e-25	48.3764
ENSG00000234362	0.150036	0.0971118	11.1931	8.80589e-27	2.3585e-25	48.3496
ENSG00000254027	2.09654	1.7742	11.1919	8.91223e-27	2.38187e-25	48.3377
ENSG00000228961	-0.173977	0.245003	-11.1882	9.23168e-27	2.46198e-25	48.3027
ENSG00000232650	0.0641718	0.0429555	11.1858	9.43893e-27	2.51188e-25	48.2807
ENSG00000223482	-0.226593	0.786442	-11.1851	9.50641e-27	2.52446e-25	48.2736
ENSG00000223774	-0.740956	0.733798	-11.1842	9.58729e-27	2.54053e-25	48.2652
ENSG00000246366	0.0797624	0.0726682	11.1788	1.00918e-26	2.66854e-25	48.2142
ENSG00000267040	0.102167	0.226789	11.1673	1.12543e-26	2.96966e-25	48.1059
ENSG00000259363	0.114339	0.105935	11.1669	1.13021e-26	2.97597e-25	48.1017
ENSG00000226453	0.123805	0.163703	11.1628	1.17473e-26	3.08669e-25	48.0633
ENSG00000256967	0.191094	0.250805	11.1623	1.1805e-26	3.09533e-25	48.0584
ENSG00000272523	3.19428	4.85639	11.1525	1.29534e-26	3.38932e-25	47.9662
ENSG00000260442	0.602624	0.890658	11.1484	1.34683e-26	3.51668e-25	47.9275
ENSG00000271743	-0.676184	1.48877	-11.1397	1.46198e-26	3.80939e-25	47.846
ENSG00000253300	-0.172564	0.144793	-11.1347	1.53247e-26	3.98475e-25	47.7992
ENSG00000226791	0.184008	0.249075	11.1305	1.59522e-26	4.13928e-25	47.7593
ENSG00000253552	0.565427	0.257423	11.1237	1.70131e-26	4.40541e-25	47.6953
ENSG00000278768	-0.447323	1.72635	-11.1218	1.73169e-26	4.4748e-25	47.6778
ENSG00000233321	0.0114173	0.0114646	11.1139	1.86676e-26	4.81386e-25	47.6031
ENSG00000276269	5.82022	4.67127	11.1051	2.02827e-26	5.21954e-25	47.5207
ENSG00000204860	-0.622316	0.661714	-11.1047	2.03639e-26	5.22967e-25	47.5167
ENSG00000239415	-0.860634	1.6663	-11.09	2.34071e-26	5.99884e-25	47.3784
ENSG00000275367	-2.90688	5.26919	-11.0862	2.42586e-26	6.20434e-25	47.3429
ENSG00000261420	-0.173419	0.314275	-11.0684	2.87007e-26	7.32543e-25	47.1758
ENSG00000260552	0.119001	0.0988695	11.0675	2.8938e-26	7.37092e-25	47.1676
ENSG00000235024	-0.349162	0.347931	-11.0672	2.90192e-26	7.37655e-25	47.1649
ENSG00000224934	-0.306162	0.50395	-11.0645	2.9769e-26	7.55177e-25	47.1395
ENSG00000225234	-0.956214	1.84921	-11.0641	2.9885e-26	7.56583e-25	47.1357
ENSG00000238194	-1.09084	1.42217	-11.0604	3.09363e-26	7.81612e-25	47.1013
ENSG00000254057	0.0779599	0.0560025	11.0571	3.19159e-26	8.04733e-25	47.0703
ENSG00000232907	0.0798979	0.117966	11.0482	3.47084e-26	8.73377e-25	46.987
ENSG00000270021	-1.0021	1.95062	-11.0445	3.59504e-26	9.02812e-25	46.9521
ENSG00000231133	-0.0896195	0.0888527	-11.0433	3.63423e-26	9.104e-25	46.9413
ENSG00000249001	0.472691	0.199578	11.043	3.64412e-26	9.104e-25	46.9386
ENSG00000260618	-0.320172	0.454469	-11.0429	3.64714e-26	9.104e-25	46.9378
ENSG00000256262	0.140883	0.107603	11.0367	3.86895e-26	9.63841e-25	46.8792
ENSG00000235590	0.0419087	0.0626521	11.0334	3.9898e-26	9.91967e-25	46.8486
ENSG00000265843	0.00994602	0.00519658	11.0329	4.01024e-26	9.95065e-25	46.8435
ENSG00000178977	0.543757	0.910297	11.0144	4.77024e-26	1.1813e-24	46.6711
ENSG00000226798	0.0619985	0.0326719	11.0106	4.94311e-26	1.22168e-24	46.6358
ENSG00000215241	-0.305928	0.70122	-11.0082	5.05955e-26	1.24799e-24	46.6127
ENSG00000236352	-0.232912	0.354984	-11.0027	5.32373e-26	1.31056e-24	46.5621
ENSG00000223685	0.0885952	0.114099	10.9982	5.55456e-26	1.36469e-24	46.5199
ENSG00000262223	-2.57356	3.187	-10.9919	5.89294e-26	1.44499e-24	46.4612
ENSG00000256897	0.0916633	0.0979759	10.9911	5.93775e-26	1.45312e-24	46.4537
ENSG00000232287	-0.590044	0.768987	-10.9803	6.57247e-26	1.6053e-24	46.3528
ENSG00000230699	-0.539709	0.61385	-10.9682	7.36303e-26	1.79488e-24	46.24
ENSG00000281880	0.0720892	0.0684817	10.9622	7.7887e-26	1.89495e-24	46.1842
ENSG00000250990	0.369774	0.436841	10.9567	8.19879e-26	1.99084e-24	46.1332
ENSG00000272940	-0.200606	0.425718	-10.9525	8.52669e-26	2.06644e-24	46.0942
ENSG00000227014	0.101026	0.161992	10.9465	9.02516e-26	2.183e-24	46.0378
ENSG00000277152	0.00940379	0.00999911	10.9394	9.64124e-26	2.32751e-24	45.9722
ENSG00000198547	-0.0527504	0.0617818	-10.9375	9.81825e-26	2.36173e-24	45.9541
ENSG00000250451	1.37306	0.591552	10.9374	9.82081e-26	2.36173e-24	45.9539
ENSG00000260850	0.765036	0.612192	10.935	1.00506e-25	2.41233e-24	45.9309
ENSG00000236154	-1.44967	1.84619	-10.9322	1.03151e-25	2.46698e-24	45.9051
ENSG00000260136	0.438863	0.751512	10.9322	1.03178e-25	2.46698e-24	45.9049
ENSG00000245522	0.0682106	0.0637807	10.9255	1.09836e-25	2.62114e-24	45.8428
ENSG00000268157	0.124075	0.0801888	10.9209	1.14624e-25	2.73018e-24	45.8004
ENSG00000237445	0.112765	0.0542775	10.9201	1.15528e-25	2.74648e-24	45.7926
ENSG00000227094	1.89308	1.04803	10.9179	1.17848e-25	2.79632e-24	45.7728
ENSG00000236618	0.660069	1.23726	10.9132	1.23226e-25	2.91837e-24	45.7285
ENSG00000258733	0.2784	0.375717	10.907	1.30528e-25	3.08545e-24	45.6713
ENSG00000270977	0.0367279	0.0281756	10.9011	1.37878e-25	3.25304e-24	45.6169
ENSG00000232930	-0.863414	1.02239	-10.8969	1.43432e-25	3.37769e-24	45.5777
ENSG00000230393	-0.0976528	0.160911	-10.8946	1.46519e-25	3.44388e-24	45.5565
ENSG00000272320	-0.339023	0.631959	-10.8942	1.47158e-25	3.45241e-24	45.5522
ENSG00000267079	0.4201	0.334551	10.8933	1.48406e-25	3.47515e-24	45.5438
ENSG00000268812	0.189114	0.114532	10.8812	1.66111e-25	3.88246e-24	45.4319
ENSG00000235204	0.547037	0.791803	10.8702	1.84036e-25	4.29337e-24	45.3301
ENSG00000242190	-0.348784	0.494281	-10.8685	1.86913e-25	4.35235e-24	45.3147
ENSG00000278052	-0.27347	0.353331	-10.8581	2.05878e-25	4.78503e-24	45.2188
ENSG00000258943	1.05167	0.566639	10.8538	2.14388e-25	4.97357e-24	45.1785
ENSG00000231563	-0.454437	0.840883	-10.8298	2.67929e-25	6.20412e-24	44.9571
ENSG00000272425	1.41499	1.37817	10.8278	2.72876e-25	6.30697e-24	44.939
ENSG00000245573	-0.304547	1.01014	-10.8261	2.77473e-25	6.40137e-24	44.9224
ENSG00000267519	0.341613	0.404276	10.8257	2.78273e-25	6.40797e-24	44.9195
ENSG00000235706	-1.05892	2.13045	-10.814	3.10321e-25	7.13281e-24	44.8113
ENSG00000237461	-0.0357038	0.0863829	-10.8107	3.19943e-25	7.34045e-24	44.781
ENSG00000273372	-0.0962152	0.0983591	-10.8066	3.32307e-25	7.61013e-24	44.7433
ENSG00000272468	0.669255	0.614386	10.8049	3.37732e-25	7.7202e-24	44.7272
ENSG00000231713	0.148609	0.197608	10.8044	3.39265e-25	7.74107e-24	44.7227
ENSG00000226822	0.0432809	0.0237769	10.8011	3.49948e-25	7.97025e-24	44.6919
ENSG00000235576	0.501036	0.437521	10.7899	3.88256e-25	8.82663e-24	44.5888
ENSG00000264404	-0.0204587	0.021206	-10.787	3.98526e-25	9.04364e-24	44.5629
ENSG00000267551	0.0337928	0.029565	10.7849	4.06395e-25	9.20546e-24	44.5434
ENSG00000214293	0.664229	2.28166	10.7827	4.14838e-25	9.37969e-24	44.523
ENSG00000197989	1.21316	2.33443	10.7731	4.5348e-25	1.02349e-23	44.4346
ENSG00000278518	-0.0684918	0.0663012	-10.7722	4.57325e-25	1.0303e-23	44.4262
ENSG00000229321	-0.0507086	0.151612	-10.7668	4.80816e-25	1.08127e-23	44.3765
ENSG00000280936	-0.201425	0.219054	-10.7573	5.24715e-25	1.17787e-23	44.2897
ENSG00000281207	0.0499216	0.0839888	10.7517	5.53008e-25	1.23892e-23	44.2376
ENSG00000225706	-1.27478	2.36699	-10.7515	5.53895e-25	1.23892e-23	44.236
ENSG00000272008	-0.266387	0.50475	-10.7494	5.64494e-25	1.26037e-23	44.2172
ENSG00000263096	-0.021971	0.027525	-10.7473	5.75531e-25	1.28272e-23	44.1979
ENSG00000259483	-0.0903839	0.120687	-10.7469	5.77835e-25	1.28555e-23	44.194
ENSG00000236200	0.131629	0.28006	10.7411	6.09795e-25	1.35424e-23	44.1405
ENSG00000238133	0.039294	0.0360109	10.7398	6.16803e-25	1.36737e-23	44.1292
ENSG00000274422	-0.524563	0.656165	-10.7382	6.2631e-25	1.38599e-23	44.114
ENSG00000253965	-0.346668	0.484957	-10.7269	6.95255e-25	1.53584e-23	44.0103
ENSG00000224184	0.0992151	0.0729814	10.7253	7.05329e-25	1.55534e-23	43.996
ENSG00000262873	-0.246894	0.42984	-10.7207	7.36207e-25	1.62056e-23	43.9535
ENSG00000177337	1.40318	2.42605	10.7152	7.747e-25	1.7023e-23	43.9028
ENSG00000260634	-0.181502	0.274206	-10.7128	7.91904e-25	1.73704e-23	43.881
ENSG00000247809	0.0715558	0.0550775	10.7115	8.01608e-25	1.75524e-23	43.8689
ENSG00000267372	-2.2133	3.87498	-10.7061	8.42474e-25	1.84149e-23	43.8196
ENSG00000233223	-3.6524	7.63997	-10.6808	1.06309e-24	2.31647e-23	43.5887
ENSG00000254064	-0.823863	2.2315	-10.6808	1.06349e-24	2.31647e-23	43.5883
ENSG00000271843	-0.336692	1.14064	-10.673	1.14261e-24	2.48448e-23	43.517
ENSG00000277232	-0.405317	0.923375	-10.6621	1.26309e-24	2.74168e-23	43.4175
ENSG00000254416	2.75145	2.27672	10.6586	1.3043e-24	2.82622e-23	43.3856
ENSG00000272913	0.444996	0.919933	10.6552	1.34561e-24	2.91068e-23	43.3547
ENSG00000244247	0.127954	0.0997211	10.6441	1.49075e-24	3.21904e-23	43.253
ENSG00000223910	-0.0124196	0.0134049	-10.6374	1.58454e-24	3.41565e-23	43.1924
ENSG00000245614	0.122897	0.241284	10.6331	1.64852e-24	3.54745e-23	43.1531
ENSG00000249568	-0.0121386	0.00917902	-10.6291	1.71092e-24	3.67538e-23	43.1162
ENSG00000249249	0.392019	0.519818	10.6263	1.75532e-24	3.75916e-23	43.0908
ENSG00000227066	0.125033	0.0984976	10.6262	1.75594e-24	3.75916e-23	43.0904
ENSG00000275763	0.140869	0.233866	10.6257	1.76491e-24	3.77188e-23	43.0854
ENSG00000278627	-0.479678	1.1866	-10.6252	1.77223e-24	3.78106e-23	43.0813
ENSG00000231119	0.303376	0.322179	10.6132	1.97928e-24	4.2156e-23	42.9716
ENSG00000236914	0.211519	0.434786	10.6125	1.99095e-24	4.23322e-23	42.9658
ENSG00000261801	0.310168	0.210414	10.6097	2.04239e-24	4.33522e-23	42.9404
ENSG00000272275	0.701601	1.25908	10.5953	2.33141e-24	4.94029e-23	42.809
ENSG00000246777	0.131623	0.197082	10.5933	2.37508e-24	5.0243e-23	42.7906
ENSG00000238198	-0.294787	0.72115	-10.5917	2.40965e-24	5.0888e-23	42.7763
ENSG00000250790	-0.368719	0.61804	-10.5914	2.41495e-24	5.09138e-23	42.7741
ENSG00000235140	-0.015902	0.0226714	-10.587	2.51553e-24	5.29448e-23	42.7336
ENSG00000177234	-1.99962	2.73365	-10.586	2.53833e-24	5.33348e-23	42.7246
ENSG00000248265	0.0624869	0.0647848	10.5801	2.67821e-24	5.61794e-23	42.6714
ENSG00000234891	-0.246059	0.179449	-10.5743	2.82376e-24	5.91331e-23	42.6188
ENSG00000253854	-0.65416	1.76126	-10.5692	2.96102e-24	6.19036e-23	42.5717
ENSG00000207955	-6.13835	7.17706	-10.5609	3.19325e-24	6.66472e-23	42.4968
ENSG00000259762	-1.96253	2.66357	-10.5325	4.13735e-24	8.62074e-23	42.2397
ENSG00000182586	-0.110874	0.212604	-10.5314	4.17873e-24	8.69245e-23	42.2298
ENSG00000258521	0.295146	0.274667	10.5253	4.41968e-24	9.17838e-23	42.1742
ENSG00000254401	-0.0549267	0.0745113	-10.5245	4.44976e-24	9.22548e-23	42.1674
ENSG00000231811	0.0503438	0.0487592	10.5238	4.47793e-24	9.26849e-23	42.1612
ENSG00000250166	-0.806647	1.10458	-10.5147	4.8647e-24	1.00474e-22	42.0789
ENSG00000277504	-0.328871	0.516579	-10.5146	4.87035e-24	1.00474e-22	42.0778
ENSG00000204584	0.0971513	0.155656	10.5101	5.0761e-24	1.04546e-22	42.0367
ENSG00000272501	-0.688062	1.51457	-10.5085	5.14997e-24	1.05893e-22	42.0224
ENSG00000269489	-0.702897	1.27704	-10.5045	5.34089e-24	1.09638e-22	41.9862
ENSG00000235191	0.0549042	0.0439725	10.4992	5.60421e-24	1.14854e-22	41.9385
ENSG00000272632	0.133371	0.122524	10.4979	5.66971e-24	1.16006e-22	41.9269
ENSG00000236106	0.404606	0.258913	10.4925	5.9545e-24	1.21633e-22	41.8783
ENSG00000227308	0.00920695	0.00671131	10.4922	5.97303e-24	1.21813e-22	41.8752
ENSG00000234129	0.0392911	0.0731469	10.4907	6.05496e-24	1.23282e-22	41.8617
ENSG00000259426	0.129641	0.129184	10.4751	6.97495e-24	1.41782e-22	41.7213
ENSG00000227914	-0.0531333	0.0750433	-10.4718	7.19146e-24	1.45946e-22	41.691
ENSG00000268584	-0.410813	0.8901	-10.4679	7.44856e-24	1.50918e-22	41.6561
ENSG00000254675	0.375296	0.21843	10.4597	8.02092e-24	1.62251e-22	41.5826
ENSG00000273476	-0.170126	0.276728	-10.4507	8.7081e-24	1.75867e-22	41.501
ENSG00000233521	0.18281	0.0903405	10.4489	8.84748e-24	1.78393e-22	41.4853
ENSG00000249304	0.10269	0.069889	10.448	8.91904e-24	1.79546e-22	41.4773
ENSG00000247708	-0.0621167	0.299778	-10.4428	9.35421e-24	1.88003e-22	41.43
ENSG00000271916	-0.380832	0.560547	-10.4412	9.48579e-24	1.90341e-22	41.4161
ENSG00000236213	0.0175636	0.0126036	10.435	1.00367e-23	2.01072e-22	41.3601
ENSG00000254560	0.0983422	0.0762097	10.4304	1.04631e-23	2.09278e-22	41.3188
ENSG00000230489	0.0534202	0.0301865	10.427	1.07877e-23	2.15427e-22	41.2885
ENSG00000228906	-0.529626	1.41888	-10.418	1.17108e-23	2.33486e-22	41.207
ENSG00000224924	-0.468445	0.682711	-10.4145	1.20839e-23	2.40541e-22	41.1759
ENSG00000182376	-0.0999239	0.123934	-10.4115	1.24102e-23	2.46644e-22	41.1494
ENSG00000234722	-0.0116283	0.019618	-10.4026	1.34565e-23	2.67011e-22	41.0691
ENSG00000272572	-0.282815	0.763193	-10.3988	1.39251e-23	2.75872e-22	41.0352
ENSG00000260608	-0.257357	0.410469	-10.3951	1.43992e-23	2.84813e-22	41.0019
ENSG00000259407	-4.61184	6.43815	-10.3918	1.48294e-23	2.92857e-22	40.9727
ENSG00000256427	-0.272663	0.465028	-10.3886	1.52757e-23	3.01194e-22	40.9433
ENSG00000235978	0.0864876	0.094115	10.3807	1.63941e-23	3.22737e-22	40.8732
ENSG00000276651	-0.0758033	0.153055	-10.3791	1.66431e-23	3.27122e-22	40.8582
ENSG00000259275	0.16585	0.106539	10.3775	1.68751e-23	3.3116e-22	40.8445
ENSG00000235010	-0.141054	0.188509	-10.3742	1.73939e-23	3.40806e-22	40.8144
ENSG00000222044	-0.391518	0.48708	-10.3662	1.86917e-23	3.65661e-22	40.743
ENSG00000274315	-0.474682	1.28509	-10.362	1.94052e-23	3.79025e-22	40.7058
ENSG00000227098	-0.134921	0.134271	-10.354	2.08529e-23	4.06665e-22	40.6344
ENSG00000254343	-1.45457	2.86732	-10.353	2.10464e-23	4.09798e-22	40.6253
ENSG00000215067	-0.535259	1.56026	-10.347	2.22129e-23	4.31837e-22	40.5718
ENSG00000253688	0.0400236	0.0345141	10.3306	2.57485e-23	4.99793e-22	40.4252
ENSG00000267128	-0.610497	1.60293	-10.3134	3.0059e-23	5.82556e-22	40.2716
ENSG00000231105	0.0376302	0.048793	10.3132	3.01228e-23	5.82887e-22	40.2695
ENSG00000261762	0.0478223	0.0479789	10.312	3.04298e-23	5.87918e-22	40.2594
ENSG00000279141	0.0574263	0.0631609	10.3061	3.21009e-23	6.19245e-22	40.2064
ENSG00000253741	-0.259138	0.417301	-10.3058	3.21753e-23	6.19721e-22	40.2041
ENSG00000263154	-0.294038	0.324101	-10.2875	3.79242e-23	7.29325e-22	40.041
ENSG00000220256	-0.109157	0.0838661	-10.2856	3.85628e-23	7.40466e-22	40.0244
ENSG00000258476	0.0562135	0.046839	10.2763	4.19408e-23	8.04091e-22	39.9411
ENSG00000279571	-0.0716307	0.0919515	-10.2705	4.41558e-23	8.45258e-22	39.89
ENSG00000235819	0.047893	0.0305155	10.2686	4.49331e-23	8.58822e-22	39.8727
ENSG00000261618	0.0386456	0.0258354	10.2621	4.76064e-23	9.08526e-22	39.8154
ENSG00000273287	-0.329687	0.382661	-10.2611	4.80281e-23	9.15174e-22	39.8066
ENSG00000232977	0.176822	0.263953	10.26	4.85158e-23	9.23057e-22	39.7966
ENSG00000260978	-1.30125	1.81528	-10.2569	4.98882e-23	9.47725e-22	39.7689
ENSG00000239268	-1.05418	2.35259	-10.2536	5.13866e-23	9.74706e-22	39.7396
ENSG00000272502	0.107127	0.141892	10.2503	5.29071e-23	1.00202e-21	39.7107
ENSG00000257114	0.214366	0.133479	10.2488	5.36433e-23	1.01443e-21	39.6969
ENSG00000258717	0.495359	0.283048	10.2422	5.68919e-23	1.07423e-21	39.6386
ENSG00000254760	0.207655	0.232675	10.2381	5.90376e-23	1.11306e-21	39.6019
ENSG00000259319	-0.33137	0.697547	-10.2295	6.37304e-23	1.19973e-21	39.526
ENSG00000204904	-0.164509	0.300746	-10.2268	6.52623e-23	1.22672e-21	39.5024
ENSG00000226235	0.030975	0.032231	10.2226	6.77722e-23	1.27198e-21	39.465
ENSG00000272444	-0.752507	1.21596	-10.2205	6.90845e-23	1.29466e-21	39.446
ENSG00000246084	0.0232289	0.0157746	10.2153	7.23241e-23	1.35334e-21	39.4005
ENSG00000254528	-1.15796	1.64508	-10.2119	7.45652e-23	1.39319e-21	39.3702
ENSG00000229291	0.789749	1.27965	10.2063	7.84002e-23	1.46265e-21	39.3205
ENSG00000258910	0.717329	0.52136	10.2026	8.10315e-23	1.50948e-21	39.2877
ENSG00000278338	-0.0538035	0.122866	-10.1918	8.92275e-23	1.65968e-21	39.1921
ENSG00000256746	-0.558281	0.476018	-10.1914	8.94808e-23	1.66192e-21	39.1893
ENSG00000247240	0.161636	0.594572	10.186	9.39694e-23	1.74269e-21	39.1408
ENSG00000254060	-0.0848952	0.0912714	-10.1848	9.49069e-23	1.75747e-21	39.1309
ENSG00000275322	0.103103	0.101686	10.1823	9.70603e-23	1.79468e-21	39.1087
ENSG00000227107	-0.0900719	0.144019	-10.1795	9.94903e-23	1.83689e-21	39.0841
ENSG00000237987	0.717393	0.383105	10.1765	1.02196e-22	1.88406e-21	39.0575
ENSG00000231651	0.0494894	0.0343109	10.1762	1.02507e-22	1.88701e-21	39.0545
ENSG00000273162	0.231834	0.303372	10.1666	1.11586e-22	2.05111e-21	38.9703
ENSG00000232671	0.0866669	0.157184	10.1597	1.18691e-22	2.17851e-21	38.9091
ENSG00000255775	-0.262248	0.520588	-10.1557	1.23009e-22	2.25444e-21	38.8737
ENSG00000228192	0.153229	0.328533	10.1461	1.33913e-22	2.45068e-21	38.7894
ENSG00000244625	0.106368	0.31007	10.1386	1.43203e-22	2.61687e-21	38.7229
ENSG00000231074	-0.431977	1.65815	-10.1285	1.5654e-22	2.85639e-21	38.6345
ENSG00000273384	-0.145468	0.250773	-10.1205	1.68036e-22	3.06169e-21	38.5643
ENSG00000237845	0.0315777	0.0200714	10.1192	1.70081e-22	3.09014e-21	38.5523
ENSG00000240875	0.423884	0.527114	10.1192	1.70093e-22	3.09014e-21	38.5522
ENSG00000234754	0.0727572	0.0450897	10.1159	1.75145e-22	3.1773e-21	38.5232
ENSG00000273230	-1.0365	2.85051	-10.1148	1.76829e-22	3.2032e-21	38.5137
ENSG00000234506	0.324484	0.277332	10.1091	1.85956e-22	3.36364e-21	38.4637
ENSG00000272908	0.121186	0.169923	10.1039	1.94665e-22	3.51608e-21	38.4183
ENSG00000245571	0.432692	1.32726	10.1036	1.95229e-22	3.52117e-21	38.4155
ENSG00000273335	0.571556	0.503392	10.1024	1.97352e-22	3.55433e-21	38.4047
ENSG00000248027	-0.229266	0.414009	-10.0854	2.29266e-22	4.12316e-21	38.2561
ENSG00000224577	-0.862416	0.959725	-10.0822	2.35961e-22	4.23745e-21	38.2275
ENSG00000253352	-3.03404	11.8282	-10.0788	2.43044e-22	4.35839e-21	38.1982
ENSG00000239922	2.48617	1.67821	10.0764	2.48307e-22	4.44638e-21	38.1769
ENSG00000204446	0.132427	0.207468	10.0728	2.56392e-22	4.58456e-21	38.1452
ENSG00000234997	0.161665	0.125196	10.0653	2.73859e-22	4.88989e-21	38.0798
ENSG00000263050	-0.389838	1.19977	-10.0611	2.84347e-22	5.0699e-21	38.0425
ENSG00000225299	-0.10027	0.110835	-10.057	2.94627e-22	5.24571e-21	38.0073
ENSG00000231104	-0.0281638	0.0376384	-10.0465	3.23178e-22	5.74585e-21	37.9156
ENSG00000260496	-0.541002	0.560435	-10.0452	3.27092e-22	5.80716e-21	37.9036
ENSG00000237637	-0.128867	0.213443	-10.0265	3.85517e-22	6.83472e-21	37.7407
ENSG00000258017	0.0534726	0.111912	10.0217	4.02148e-22	7.11945e-21	37.6988
ENSG00000272892	-0.161074	0.255665	-10.0203	4.07171e-22	7.19817e-21	37.6865
ENSG00000272263	-0.340565	0.882386	-10.0014	4.80975e-22	8.49088e-21	37.5213
ENSG00000281103	0.0563239	0.0812061	9.99972	4.88008e-22	8.60286e-21	37.5069
ENSG00000257470	0.030046	0.0181622	9.98678	5.46751e-22	9.62482e-21	37.3942
ENSG00000254910	-4.40754	6.57098	-9.98336	5.63396e-22	9.90387e-21	37.3644
ENSG00000281731	-0.115705	0.178816	-9.98131	5.7364e-22	1.00698e-20	37.3465
ENSG00000270755	-0.324079	0.638462	-9.97278	6.18236e-22	1.08374e-20	37.2723
ENSG00000276417	-0.227792	0.35214	-9.96334	6.71564e-22	1.17557e-20	37.1903
ENSG00000249169	-0.0548011	0.0720427	-9.95619	7.14988e-22	1.24983e-20	37.1281
ENSG00000272379	-14.8139	24.7459	-9.95165	7.44001e-22	1.29872e-20	37.0887
ENSG00000238142	0.308853	0.437802	9.94287	8.03389e-22	1.40043e-20	37.0125
ENSG00000236166	-0.401628	0.537004	-9.93637	8.50452e-22	1.4804e-20	36.9561
ENSG00000234942	-0.0383324	0.0583634	-9.93537	8.57927e-22	1.49133e-20	36.9474
ENSG00000229671	0.455006	0.649587	9.93376	8.70095e-22	1.51038e-20	36.9334
ENSG00000203650	0.105648	0.153418	9.92708	9.22359e-22	1.59888e-20	36.8756
ENSG00000236423	0.0406457	0.0530585	9.9207	9.75248e-22	1.68822e-20	36.8203
ENSG00000266976	0.00917911	0.00473765	9.92017	9.79803e-22	1.69255e-20	36.8157
ENSG00000270084	0.458727	1.96354	9.92009	9.80463e-22	1.69255e-20	36.815
ENSG00000229847	-2.11796	2.68338	-9.91556	1.02011e-21	1.75857e-20	36.7757
ENSG00000268912	0.504366	1.71336	9.91173	1.05477e-21	1.8158e-20	36.7426
ENSG00000260979	0.0956083	0.110426	9.90671	1.10197e-21	1.89445e-20	36.6992
ENSG00000253369	0.0532004	0.0368815	9.89649	1.20477e-21	2.06833e-20	36.6108
ENSG00000256234	0.282052	0.21801	9.89441	1.22687e-21	2.10337e-20	36.5927
ENSG00000272170	0.153137	0.249685	9.89281	1.2441e-21	2.12999e-20	36.5789
ENSG00000225676	0.0109218	0.00680878	9.87425	1.46247e-21	2.50041e-20	36.4186
ENSG00000253653	-0.108648	0.190921	-9.8718	1.49397e-21	2.55079e-20	36.3975
ENSG00000269387	-0.733584	0.78944	-9.86985	1.5196e-21	2.591e-20	36.3806
ENSG00000182057	0.0551252	0.114099	9.86969	1.5217e-21	2.59104e-20	36.3792
ENSG00000254300	0.0674083	0.0358234	9.86349	1.60605e-21	2.73093e-20	36.3257
ENSG00000267737	0.115288	0.127764	9.86099	1.6413e-21	2.78709e-20	36.3042
ENSG00000197815	-0.861647	1.57922	-9.85167	1.77992e-21	3.01837e-20	36.2238
ENSG00000267498	-0.412971	1.1068	-9.85054	1.79738e-21	3.04384e-20	36.2142
ENSG00000261728	-0.0531972	0.0667851	-9.8485	1.82965e-21	3.09428e-20	36.1965
ENSG00000237640	-0.132532	0.230538	-9.84582	1.87277e-21	3.16293e-20	36.1734
ENSG00000224614	-0.110291	0.158362	-9.84541	1.87945e-21	3.16993e-20	36.1699
ENSG00000244968	-0.429341	1.19991	-9.84295	1.92006e-21	3.23404e-20	36.1487
ENSG00000253138	-0.0599584	0.0596542	-9.83841	1.99727e-21	3.35955e-20	36.1096
ENSG00000250986	-0.328163	0.425016	-9.83148	2.12109e-21	3.56304e-20	36.05
ENSG00000228340	0.0268872	0.0377152	9.82962	2.15569e-21	3.61628e-20	36.034
ENSG00000258926	-5.51237	5.20562	-9.82431	2.25714e-21	3.78139e-20	35.9884
ENSG00000223944	-0.0576513	0.0607793	-9.81981	2.34708e-21	3.9268e-20	35.9496
ENSG00000253616	0.0725478	0.0474579	9.81532	2.44016e-21	4.07706e-20	35.9111
ENSG00000279078	-0.0365192	0.0557286	-9.81284	2.49321e-21	4.16014e-20	35.8898
ENSG00000259642	0.179875	0.483317	9.81011	2.55301e-21	4.25422e-20	35.8663
ENSG00000249487	-0.0949347	0.125011	-9.80781	2.60436e-21	4.334e-20	35.8465
ENSG00000242628	-0.0335695	0.0912629	-9.80667	2.63012e-21	4.37104e-20	35.8368
ENSG00000197322	-0.259745	0.31495	-9.80648	2.63455e-21	4.37258e-20	35.8351
ENSG00000254319	0.0690825	0.0615734	9.80391	2.69392e-21	4.46517e-20	35.813
ENSG00000271933	-0.0656727	0.13843	-9.80145	2.75193e-21	4.55529e-20	35.7919
ENSG00000264705	0.022722	0.0266397	9.79628	2.87781e-21	4.75734e-20	35.7475
ENSG00000225039	0.111228	0.0816921	9.79386	2.93869e-21	4.85155e-20	35.7268
ENSG00000248323	0.21842	0.164315	9.79021	3.03305e-21	5.00073e-20	35.6955
ENSG00000203684	-0.665195	1.11823	-9.78566	3.15488e-21	5.19184e-20	35.6564
ENSG00000236098	0.135606	0.111763	9.78557	3.15729e-21	5.19184e-20	35.6557
ENSG00000237424	0.842375	0.749788	9.78492	3.17505e-21	5.21418e-20	35.6501
ENSG00000264026	0.0990901	0.107648	9.77882	3.34717e-21	5.48962e-20	35.5978
ENSG00000248019	-0.135422	0.307967	-9.77071	3.59018e-21	5.88046e-20	35.5283
ENSG00000262001	0.835695	1.35802	9.76378	3.81161e-21	6.23495e-20	35.469
ENSG00000235652	-0.37733	1.2493	-9.75687	4.04592e-21	6.60958e-20	35.4099
ENSG00000259177	0.0482694	0.0309403	9.75638	4.0633e-21	6.62928e-20	35.4056
ENSG00000254242	0.0261022	0.0204115	9.75133	4.24423e-21	6.91543e-20	35.3624
ENSG00000236536	0.229075	0.151617	9.74555	4.46123e-21	7.25954e-20	35.313
ENSG00000227117	0.169625	0.133716	9.74284	4.56646e-21	7.42109e-20	35.2899
ENSG00000269983	0.0987038	0.072036	9.73737	4.78714e-21	7.76962e-20	35.2431
ENSG00000236754	-0.657326	0.882283	-9.73418	4.92048e-21	7.97565e-20	35.2159
ENSG00000205444	0.0609255	0.0788004	9.73141	5.03937e-21	8.15776e-20	35.1922
ENSG00000197099	0.00751514	0.00886622	9.73123	5.04695e-21	8.15945e-20	35.1907
ENSG00000271646	0.643618	1.5464	9.72625	5.26834e-21	8.50635e-20	35.1482
ENSG00000226711	-0.568791	1.57292	-9.72504	5.32349e-21	8.5843e-20	35.1379
ENSG00000235545	0.523947	0.910287	9.72206	5.46205e-21	8.79636e-20	35.1124
ENSG00000260249	-0.409851	0.51993	-9.71854	5.63016e-21	9.05542e-20	35.0823
ENSG00000272555	0.241285	0.287999	9.7162	5.74441e-21	9.22729e-20	35.0624
ENSG00000233797	-0.0825536	0.160161	-9.7105	6.03322e-21	9.67874e-20	35.0138
ENSG00000225465	-1.6438	1.53665	-9.70973	6.07326e-21	9.73047e-20	35.0073
ENSG00000243144	0.0449373	0.0387792	9.70436	6.36016e-21	1.01771e-19	34.9615
ENSG00000269985	0.255357	0.136725	9.70321	6.42367e-21	1.02655e-19	34.9517
ENSG00000278532	-0.206338	0.199789	-9.69455	6.91989e-21	1.10444e-19	34.8779
ENSG00000185065	-0.284798	0.675084	-9.69007	7.19118e-21	1.14627e-19	34.8398
ENSG00000251867	-0.615355	1.92275	-9.68646	7.41796e-21	1.18091e-19	34.809
ENSG00000224865	0.0510527	0.0341744	9.67276	8.34277e-21	1.32645e-19	34.6926
ENSG00000237786	-0.122482	0.159503	-9.66082	9.24252e-21	1.46763e-19	34.5911
ENSG00000281406	-0.342155	0.44738	-9.65983	9.32136e-21	1.47827e-19	34.5827
ENSG00000261737	0.535105	1.34527	9.65777	9.48709e-21	1.50264e-19	34.5652
ENSG00000221571	-0.140779	0.209055	-9.65371	9.82235e-21	1.55377e-19	34.5308
ENSG00000267024	0.133437	0.198685	9.64923	1.0207e-20	1.61258e-19	34.4927
ENSG00000228824	-0.0849218	0.133749	-9.64346	1.07241e-20	1.69213e-19	34.4438
ENSG00000273454	-0.142294	0.441338	-9.64125	1.09284e-20	1.7222e-19	34.4251
ENSG00000270036	0.0310912	0.0188585	9.63813	1.12238e-20	1.7665e-19	34.3986
ENSG00000237596	0.00837891	0.00776012	9.6281	1.22287e-20	1.92225e-19	34.3137
ENSG00000233452	-0.157764	0.195808	-9.62455	1.26056e-20	1.979e-19	34.2836
ENSG00000225938	-1.53592	2.86866	-9.62217	1.28647e-20	2.01714e-19	34.2634
ENSG00000226426	-0.95223	1.25821	-9.6213	1.29606e-20	2.02817e-19	34.2561
ENSG00000262703	0.0549572	0.0528265	9.62124	1.29676e-20	2.02817e-19	34.2555
ENSG00000241684	0.0990221	0.15713	9.61826	1.33023e-20	2.07793e-19	34.2303
ENSG00000232656	-0.198657	0.379147	-9.61279	1.39377e-20	2.17446e-19	34.184
ENSG00000235997	0.0773265	0.0593021	9.61125	1.4122e-20	2.20046e-19	34.171
ENSG00000231871	0.147365	0.236647	9.60967	1.43148e-20	2.22772e-19	34.1576
ENSG00000267260	0.299305	0.452985	9.60091	1.54255e-20	2.39758e-19	34.0835
ENSG00000227640	-1.45537	4.80792	-9.57896	1.8599e-20	2.88724e-19	33.8982
ENSG00000272588	-0.220951	0.513879	-9.57719	1.88803e-20	2.92727e-19	33.8833
ENSG00000250846	0.428492	0.41081	9.57087	1.99241e-20	3.08527e-19	33.83
ENSG00000261644	0.0948846	0.148956	9.56796	2.04233e-20	3.15865e-19	33.8055
ENSG00000277020	-0.384141	0.673793	-9.56775	2.04603e-20	3.16046e-19	33.8037
ENSG00000237638	-0.140919	0.430033	-9.56654	2.06719e-20	3.1892e-19	33.7935
ENSG00000256481	-1.15231	1.4273	-9.56222	2.14461e-20	3.30456e-19	33.757
ENSG00000247131	-0.365913	0.449527	-9.55864	2.2108e-20	3.40234e-19	33.7269
ENSG00000229770	-0.277036	0.321907	-9.54911	2.39736e-20	3.68491e-19	33.6467
ENSG00000256008	-0.445487	0.346939	-9.54539	2.47446e-20	3.79874e-19	33.6153
ENSG00000272540	0.0998617	0.178035	9.5425	2.53595e-20	3.88835e-19	33.591
ENSG00000197813	0.310817	0.329871	9.53407	2.72391e-20	4.17142e-19	33.5201
ENSG00000232692	0.105347	0.136544	9.5324	2.76295e-20	4.22603e-19	33.506
ENSG00000235280	0.576969	1.12117	9.5309	2.79829e-20	4.27484e-19	33.4935
ENSG00000249639	0.0836817	0.0389476	9.52873	2.85018e-20	4.34879e-19	33.4752
ENSG00000232825	-0.0218878	0.0291509	-9.52718	2.88789e-20	4.40095e-19	33.4622
ENSG00000253695	-0.222611	0.465047	-9.52601	2.91675e-20	4.43951e-19	33.4524
ENSG00000259004	0.172141	0.201503	9.51639	3.16471e-20	4.81106e-19	33.3715
ENSG00000260274	0.177701	0.469816	9.51505	3.20075e-20	4.85993e-19	33.3603
ENSG00000271218	-0.414302	0.669904	-9.51338	3.2462e-20	4.92294e-19	33.3464
ENSG00000225279	-0.252057	0.636934	-9.51004	3.33944e-20	5.0582e-19	33.3183
ENSG00000278740	-0.420515	0.632771	-9.50549	3.4706e-20	5.25049e-19	33.2801
ENSG00000226889	-0.185628	0.411372	-9.50504	3.484e-20	5.26439e-19	33.2763
ENSG00000254670	0.274633	0.196783	9.50474	3.49282e-20	5.27134e-19	33.2738
ENSG00000258871	0.147618	0.129249	9.49803	3.69686e-20	5.57252e-19	33.2176
ENSG00000238043	0.0718195	0.0482451	9.49607	3.75885e-20	5.65914e-19	33.2011
ENSG00000236556	-0.0875087	0.0992058	-9.48822	4.01667e-20	6.04001e-19	33.1354
ENSG00000235659	0.0968667	0.0653638	9.48777	4.03218e-20	6.05603e-19	33.1316
ENSG00000260947	-0.70538	1.55782	-9.48573	4.10221e-20	6.15381e-19	33.1145
ENSG00000260641	-0.199434	0.44885	-9.4855	4.1101e-20	6.15825e-19	33.1126
ENSG00000254566	-0.0530954	0.0591176	-9.477	4.41618e-20	6.60891e-19	33.0414
ENSG00000224810	0.149972	0.121704	9.47612	4.4492e-20	6.65035e-19	33.0341
ENSG00000249412	-0.138153	0.226319	-9.46876	4.73464e-20	7.06855e-19	32.9725
ENSG00000166770	0.740171	2.44894	9.46332	4.95702e-20	7.39171e-19	32.927
ENSG00000236975	-0.223296	0.203227	-9.45718	5.22091e-20	7.77592e-19	32.8756
ENSG00000251448	-0.31331	0.444109	-9.45694	5.2315e-20	7.78241e-19	32.8736
ENSG00000260196	-1.32523	1.75545	-9.45193	5.45693e-20	8.10809e-19	32.8318
ENSG00000257588	0.247274	0.167517	9.45055	5.52074e-20	8.19315e-19	32.8203
ENSG00000256433	0.0818525	0.105766	9.448	5.64082e-20	8.36141e-19	32.799
ENSG00000225285	0.606961	1.03834	9.4476	5.65989e-20	8.37973e-19	32.7957
ENSG00000189419	-0.0889898	0.197546	-9.43562	6.26104e-20	9.25877e-19	32.6957
ENSG00000255916	-0.72224	0.759805	-9.4351	6.28874e-20	9.28873e-19	32.6913
ENSG00000224985	0.229296	0.452475	9.43094	6.51241e-20	9.60773e-19	32.6567
ENSG00000273063	0.164627	0.174295	9.43053	6.53509e-20	9.6298e-19	32.6532
ENSG00000260777	-0.063566	0.0653116	-9.42777	6.68881e-20	9.8447e-19	32.6302
ENSG00000269646	0.129252	0.183813	9.42649	6.76133e-20	9.93971e-19	32.6195
ENSG00000240859	0.22759	0.331359	9.4221	7.01569e-20	1.03015e-18	32.5829
ENSG00000257703	-0.863202	1.19369	-9.42008	7.13598e-20	1.04658e-18	32.5661
ENSG00000188511	0.102797	0.193249	9.41194	7.64122e-20	1.11937e-18	32.4984
ENSG00000251632	0.154149	0.2113	9.40481	8.11313e-20	1.1871e-18	32.439
ENSG00000232233	-0.187583	0.322725	-9.40375	8.18582e-20	1.19619e-18	32.4302
ENSG00000273308	-0.749281	1.65867	-9.40362	8.19441e-20	1.19619e-18	32.4291
ENSG00000259687	0.207415	0.365109	9.39274	8.97837e-20	1.3091e-18	32.3386
ENSG00000267100	-8.69612	26.2695	-9.39187	9.04385e-20	1.31711e-18	32.3314
ENSG00000232949	0.214321	0.282189	9.37848	1.01188e-19	1.47194e-18	32.2202
ENSG00000254604	-0.31977	0.948379	-9.37681	1.02615e-19	1.49097e-18	32.2063
ENSG00000258471	-0.121406	0.162832	-9.37477	1.0439e-19	1.51499e-18	32.1894
ENSG00000277831	-1.27157	2.15573	-9.36385	1.14389e-19	1.65762e-18	32.0988
ENSG00000236045	0.0767502	0.0716372	9.36375	1.14483e-19	1.65762e-18	32.0979
ENSG00000177822	0.168233	0.10532	9.36098	1.17172e-19	1.69393e-18	32.075
ENSG00000261441	0.130079	0.242961	9.36088	1.17262e-19	1.69393e-18	32.0742
ENSG00000254777	0.0816788	0.0854463	9.35718	1.20953e-19	1.74522e-18	32.0435
ENSG00000271032	0.392609	0.63535	9.35331	1.24931e-19	1.80054e-18	32.0115
ENSG00000272542	-0.041319	0.0625921	-9.3512	1.27161e-19	1.83056e-18	31.9939
ENSG00000231574	0.0300829	0.019229	9.34754	1.31112e-19	1.88526e-18	31.9636
ENSG00000278330	0.0571997	0.0692009	9.34553	1.33333e-19	1.915e-18	31.947
ENSG00000234775	0.0360502	0.0439682	9.3439	1.35162e-19	1.93903e-18	31.9335
ENSG00000260430	0.115684	0.229927	9.34277	1.36451e-19	1.95527e-18	31.9241
ENSG00000257345	0.0329532	0.0303491	9.33828	1.41667e-19	2.02769e-18	31.887
ENSG00000231107	0.162204	0.0885295	9.33642	1.43887e-19	2.0571e-18	31.8716
ENSG00000272009	0.0942381	0.158111	9.32879	1.53346e-19	2.18983e-18	31.8085
ENSG00000271122	1.20957	4.35998	9.32603	1.56929e-19	2.23621e-18	31.7856
ENSG00000272081	0.470647	0.615844	9.32601	1.56952e-19	2.23621e-18	31.7855
ENSG00000271828	0.0841526	0.212437	9.32547	1.57666e-19	2.24382e-18	31.781
ENSG00000259915	-0.067199	0.137593	-9.32354	1.60219e-19	2.27542e-18	31.7651
ENSG00000272279	2.03275	1.75298	9.32352	1.60251e-19	2.27542e-18	31.7649
ENSG00000227110	-0.10193	0.320484	-9.32103	1.63611e-19	2.32049e-18	31.7443
ENSG00000233351	0.0499065	0.0436269	9.3186	1.66971e-19	2.36545e-18	31.7242
ENSG00000234177	0.795885	1.58513	9.31344	1.74301e-19	2.4665e-18	31.6817
ENSG00000224649	0.044584	0.0295449	9.31077	1.7823e-19	2.51924e-18	31.6596
ENSG00000222000	0.725048	1.07282	9.30083	1.9362e-19	2.73368e-18	31.5776
ENSG00000273419	-0.207804	0.454159	-9.29993	1.95077e-19	2.75113e-18	31.5702
ENSG00000237989	0.275627	0.2729	9.29909	1.96448e-19	2.76734e-18	31.5632
ENSG00000224397	0.286588	0.172342	9.29884	1.96865e-19	2.77009e-18	31.5611
ENSG00000275329	-0.372697	0.72945	-9.2976	1.98914e-19	2.79276e-18	31.5509
ENSG00000234758	-0.0440429	0.0511375	-9.29759	1.98924e-19	2.79276e-18	31.5508
ENSG00000260259	0.660633	0.737344	9.29657	2.00611e-19	2.81329e-18	31.5425
ENSG00000257556	-0.0753143	0.0973737	-9.28238	2.25772e-19	3.16258e-18	31.4255
ENSG00000228630	1.01747	0.439283	9.276	2.38066e-19	3.33106e-18	31.373
ENSG00000255031	0.230514	0.256797	9.26943	2.51438e-19	3.51421e-18	31.3189
ENSG00000274191	0.268384	0.392914	9.26715	2.56251e-19	3.57748e-18	31.3001
ENSG00000235426	-0.0874543	0.107217	-9.2667	2.57204e-19	3.58678e-18	31.2964
ENSG00000225974	0.173392	0.114782	9.25948	2.73096e-19	3.80414e-18	31.237
ENSG00000223382	0.80989	0.976145	9.25934	2.73414e-19	3.80433e-18	31.2359
ENSG00000254239	-1.01553	0.870213	-9.25892	2.74383e-19	3.81356e-18	31.2324
ENSG00000231566	0.0377122	0.0303368	9.25309	2.87969e-19	3.99794e-18	31.1845
ENSG00000270190	0.0320051	0.0160545	9.25166	2.91414e-19	4.04127e-18	31.1728
ENSG00000245468	0.113836	0.144706	9.25151	2.91776e-19	4.04179e-18	31.1715
ENSG00000246090	0.0883515	0.185645	9.24764	3.01296e-19	4.16904e-18	31.1398
ENSG00000248588	-0.0109041	0.00945372	-9.24534	3.07104e-19	4.2447e-18	31.1208
ENSG00000277999	0.0741683	0.0676824	9.24446	3.09346e-19	4.27095e-18	31.1136
ENSG00000234884	-0.0764101	0.0640457	-9.24256	3.1426e-19	4.32719e-18	31.098
ENSG00000255856	-0.0232351	0.0334412	-9.24256	3.14267e-19	4.32719e-18	31.098
ENSG00000257557	-0.22359	0.628879	-9.24248	3.14459e-19	4.32719e-18	31.0974
ENSG00000272941	0.124219	0.203847	9.23686	3.29474e-19	4.52882e-18	31.0512
ENSG00000255240	0.0429099	0.0476865	9.2272	3.56927e-19	4.90078e-18	30.972
ENSG00000224746	0.184385	0.164853	9.21901	3.81945e-19	5.23853e-18	30.9049
ENSG00000224195	-0.454884	0.877931	-9.2185	3.83587e-19	5.25527e-18	30.9007
ENSG00000260464	-0.439968	0.930143	-9.21436	3.96945e-19	5.43231e-18	30.8668
ENSG00000250027	-0.0977712	0.192563	-9.21181	4.05392e-19	5.54183e-18	30.8459
ENSG00000271228	-0.891855	2.31021	-9.20942	4.13493e-19	5.6464e-18	30.8264
ENSG00000242902	0.133778	0.0866438	9.20801	4.18337e-19	5.7063e-18	30.8148
ENSG00000234494	-0.39566	1.58209	-9.20465	4.30128e-19	5.86073e-18	30.7873
ENSG00000256226	0.0945818	0.0757485	9.20256	4.37638e-19	5.95656e-18	30.7702
ENSG00000225205	0.100302	0.239337	9.20099	4.43323e-19	6.02736e-18	30.7574
ENSG00000273381	-0.0353077	0.0836537	-9.18818	4.92802e-19	6.69277e-18	30.6527
ENSG00000259462	-0.0434381	0.0729118	-9.18228	5.17384e-19	7.01899e-18	30.6045
ENSG00000268555	0.67073	0.603586	9.18164	5.20137e-19	7.04867e-18	30.5992
ENSG00000237807	0.705844	0.643861	9.17707	5.40125e-19	7.31161e-18	30.5619
ENSG00000269982	-0.203588	1.14179	-9.16415	6.0081e-19	8.12428e-18	30.4565
ENSG00000226416	-0.108569	0.149509	-9.16026	6.20393e-19	8.38e-18	30.4247
ENSG00000258789	-0.551309	1.70091	-9.15634	6.40735e-19	8.64542e-18	30.3928
ENSG00000227188	-0.171971	0.23889	-9.14912	6.79981e-19	9.16505e-18	30.334
ENSG00000256209	0.0764341	0.05895	9.14774	6.87735e-19	9.25957e-18	30.3227
ENSG00000273341	0.289692	0.352463	9.14624	6.96282e-19	9.36455e-18	30.3105
ENSG00000255091	-0.349909	0.43194	-9.14596	6.97888e-19	9.37605e-18	30.3082
ENSG00000234998	0.146441	0.277175	9.13985	7.33849e-19	9.84856e-18	30.2585
ENSG00000185433	-0.085215	0.148863	-9.13228	7.80949e-19	1.04694e-17	30.1969
ENSG00000280870	-0.645121	1.22233	-9.12375	8.37646e-19	1.12174e-17	30.1275
ENSG00000225684	0.115795	0.0989848	9.11873	8.72883e-19	1.16768e-17	30.0868
ENSG00000224511	0.0108871	0.0181881	9.11524	8.98228e-19	1.2003e-17	30.0584
ENSG00000260163	-0.0250807	0.0417379	-9.10661	9.64109e-19	1.28696e-17	29.9884
ENSG00000240093	0.079781	0.0575272	9.10391	9.85746e-19	1.31443e-17	29.9664
ENSG00000233621	0.454045	1.03316	9.10343	9.89556e-19	1.31811e-17	29.9626
ENSG00000224269	0.143977	0.127571	9.10166	1.00407e-18	1.33601e-17	29.9482
ENSG00000244459	0.300041	0.456948	9.10026	1.01563e-18	1.34995e-17	29.9369
ENSG00000273044	-0.100495	0.119135	-9.09905	1.02575e-18	1.36196e-17	29.927
ENSG00000257337	-0.503369	1.16476	-9.09558	1.05532e-18	1.39873e-17	29.8989
ENSG00000265091	0.0386456	0.069146	9.09554	1.05568e-18	1.39873e-17	29.8986
ENSG00000267080	0.474241	1.84418	9.09305	1.07744e-18	1.42458e-17	29.8784
ENSG00000234781	-0.0683228	0.115012	-9.09292	1.07862e-18	1.42458e-17	29.8773
ENSG00000242242	-0.217144	0.436084	-9.09292	1.07862e-18	1.42458e-17	29.8773
ENSG00000223754	-0.0753172	0.142793	-9.09082	1.09728e-18	1.44769e-17	29.8603
ENSG00000257718	0.55261	0.555963	9.08718	1.13051e-18	1.48996e-17	29.8308
ENSG00000227053	0.314686	0.269503	9.08126	1.18661e-18	1.56225e-17	29.7829
ENSG00000273212	-0.292573	0.418439	-9.0778	1.22072e-18	1.60546e-17	29.7548
ENSG00000266947	-0.288157	0.814553	-9.06718	1.33141e-18	1.74919e-17	29.6689
ENSG00000236133	-0.037145	0.0341583	-9.06701	1.3333e-18	1.74983e-17	29.6675
ENSG00000264458	-1.02426	1.35675	-9.0657	1.34759e-18	1.76673e-17	29.657
ENSG00000205959	-0.26065	0.517372	-9.06544	1.3505e-18	1.76869e-17	29.6548
ENSG00000272515	-0.132706	0.164745	-9.06336	1.37361e-18	1.79707e-17	29.638
ENSG00000236466	-0.0426933	0.0487484	-9.05808	1.43413e-18	1.87428e-17	29.5954
ENSG00000249234	-0.116755	0.215868	-9.05333	1.49089e-18	1.94643e-17	29.5569
ENSG00000275228	-0.145129	0.233021	-9.04783	1.55929e-18	2.0336e-17	29.5126
ENSG00000237316	-0.124898	0.0904155	-9.04732	1.56583e-18	2.03999e-17	29.5084
ENSG00000267277	0.195213	0.459841	9.04498	1.59607e-18	2.07722e-17	29.4895
ENSG00000249421	-0.0820364	0.0815863	-9.04287	1.62371e-18	2.111e-17	29.4725
ENSG00000243620	0.501823	0.286357	9.03908	1.67471e-18	2.17504e-17	29.4419
ENSG00000272839	0.174364	0.181306	9.03651	1.7101e-18	2.21869e-17	29.4212
ENSG00000235609	0.160945	0.515479	9.02853	1.82498e-18	2.36528e-17	29.3569
ENSG00000229267	0.117729	0.187781	9.02179	1.92809e-18	2.49631e-17	29.3025
ENSG00000260625	-0.514638	1.20268	-9.02164	1.93042e-18	2.49674e-17	29.3013
ENSG00000233203	0.0551592	0.047289	9.00875	2.14393e-18	2.77002e-17	29.1975
ENSG00000235033	-0.486963	0.588152	-9.0081	2.15525e-18	2.78176e-17	29.1923
ENSG00000257883	-0.03918	0.0453851	-9.00585	2.19492e-18	2.83004e-17	29.1742
ENSG00000264577	0.382997	0.867277	9.00524	2.20584e-18	2.84118e-17	29.1693
ENSG00000249267	0.0164864	0.00924048	8.99986	2.30453e-18	2.96427e-17	29.126
ENSG00000258791	0.0154372	0.0110338	8.99977	2.30615e-18	2.96427e-17	29.1253
ENSG00000265399	0.0776951	0.103222	8.99948	2.3117e-18	2.96834e-17	29.1229
ENSG00000253557	0.0492931	0.0347158	8.9979	2.34156e-18	3.0036e-17	29.1102
ENSG00000251257	0.234634	0.178947	8.99226	2.45124e-18	3.14105e-17	29.0649
ENSG00000250295	0.0527447	0.0373759	8.98992	2.49824e-18	3.198e-17	29.0461
ENSG00000237819	1.17086	0.558338	8.98793	2.53901e-18	3.24686e-17	29.0301
ENSG00000258710	-0.0872492	0.0706762	-8.9774	2.76538e-18	3.53272e-17	28.9456
ENSG00000273008	-0.279252	0.6621	-8.97669	2.78139e-18	3.54955e-17	28.9399
ENSG00000273261	-0.194456	0.574691	-8.96876	2.96625e-18	3.78159e-17	28.8763
ENSG00000268055	-0.289776	0.303716	-8.9672	3.00393e-18	3.82572e-17	28.8638
ENSG00000267006	-0.037461	0.0622144	-8.96576	3.03914e-18	3.86662e-17	28.8522
ENSG00000269386	0.901836	2.26091	8.96549	3.0459e-18	3.87127e-17	28.85
ENSG00000274895	0.0733879	0.087572	8.96174	3.13972e-18	3.98646e-17	28.82
ENSG00000233508	-0.728503	0.640134	-8.96112	3.15547e-18	4.00238e-17	28.8151
ENSG00000255618	-2.29174	2.60711	-8.95773	3.24344e-18	4.10978e-17	28.7879
ENSG00000256694	0.272458	0.375362	8.95514	3.31204e-18	4.19245e-17	28.7672
ENSG00000269635	0.0436019	0.0369058	8.9545	3.32933e-18	4.21007e-17	28.762
ENSG00000227477	0.07002	0.161484	8.94873	3.48861e-18	4.40702e-17	28.7158
ENSG00000279440	-0.00869939	0.00857202	-8.94577	3.57311e-18	4.5092e-17	28.6921
ENSG00000227598	0.121401	0.168206	8.94395	3.62602e-18	4.57135e-17	28.6775
ENSG00000267786	-0.181956	0.372239	-8.9434	3.64222e-18	4.58714e-17	28.6731
ENSG00000271964	-0.291239	0.768342	-8.93741	3.82286e-18	4.80979e-17	28.6253
ENSG00000273674	-0.0552891	0.137427	-8.93146	4.01134e-18	5.04185e-17	28.5776
ENSG00000248749	0.130711	0.0558634	8.92704	4.15708e-18	5.21977e-17	28.5423
ENSG00000257614	-0.0725858	0.0796274	-8.92455	4.24159e-18	5.32053e-17	28.5224
ENSG00000263293	0.285602	0.29551	8.92304	4.29364e-18	5.38041e-17	28.5104
ENSG00000275710	0.197701	0.154722	8.91465	4.59447e-18	5.75161e-17	28.4434
ENSG00000225126	0.201525	0.115607	8.91296	4.65742e-18	5.82458e-17	28.4299
ENSG00000231817	0.277486	0.127827	8.91221	4.68579e-18	5.85419e-17	28.4239
ENSG00000279833	-0.16267	0.352439	-8.90866	4.82167e-18	6.01793e-17	28.3956
ENSG00000273486	-0.463496	1.47267	-8.90794	4.84976e-18	6.04371e-17	28.3899
ENSG00000270760	0.130344	0.206795	8.90788	4.85202e-18	6.04371e-17	28.3894
ENSG00000281920	0.221483	0.30971	8.9037	5.01839e-18	6.24471e-17	28.3561
ENSG00000272338	-0.973132	2.45013	-8.90099	5.12928e-18	6.37635e-17	28.3344
ENSG00000223704	-0.0605927	0.123051	-8.89774	5.26554e-18	6.53922e-17	28.3085
ENSG00000233154	0.0167561	0.0204844	8.89551	5.36066e-18	6.65074e-17	28.2908
ENSG00000225916	0.13547	0.162201	8.88511	5.82904e-18	7.22465e-17	28.2079
ENSG00000261117	0.0888761	0.0926161	8.87848	6.14811e-18	7.61256e-17	28.1552
ENSG00000198454	-0.0228167	0.023497	-8.87358	6.39561e-18	7.91116e-17	28.1162
ENSG00000231889	-0.662356	2.87991	-8.87129	6.51416e-18	8.04983e-17	28.098
ENSG00000272691	0.281831	0.431726	8.86997	6.58376e-18	8.12779e-17	28.0875
ENSG00000265743	1.97459	3.53416	8.86886	6.64274e-18	8.1925e-17	28.0787
ENSG00000251604	0.187789	0.106694	8.86666	6.76137e-18	8.33056e-17	28.0612
ENSG00000244513	0.0665352	0.231985	8.86455	6.87694e-18	8.46461e-17	28.0444
ENSG00000260470	0.0167958	0.020735	8.86333	6.94473e-18	8.53962e-17	28.0347
ENSG00000235875	-0.132099	0.256194	-8.86258	6.98618e-18	8.58214e-17	28.0288
ENSG00000256101	-0.036042	0.042089	-8.86083	7.08509e-18	8.69509e-17	28.0149
ENSG00000229589	-0.260899	0.748488	-8.85989	7.13874e-18	8.75232e-17	28.0075
ENSG00000253983	0.214262	0.131392	8.85468	7.44405e-18	9.11768e-17	27.966
ENSG00000251169	0.0360826	0.024865	8.84704	7.9143e-18	9.68415e-17	27.9054
ENSG00000239377	-0.314095	0.62946	-8.84558	8.00789e-18	9.78908e-17	27.8938
ENSG00000261292	-0.850858	0.726241	-8.84383	8.12116e-18	9.91783e-17	27.8799
ENSG00000277087	-0.127612	0.20492	-8.84317	8.16379e-18	9.96015e-17	27.8747
ENSG00000231536	-0.0487276	0.0461741	-8.84205	8.23757e-18	1.00403e-16	27.8658
ENSG00000273314	0.463283	1.68766	8.83739	8.55093e-18	1.04121e-16	27.8289
ENSG00000278011	-0.275399	0.403902	-8.83506	8.71213e-18	1.05981e-16	27.8104
ENSG00000229337	-0.202438	0.494404	-8.83001	9.07179e-18	1.10248e-16	27.7704
ENSG00000274492	-0.0268227	0.0611196	-8.82933	9.12123e-18	1.10741e-16	27.7651
ENSG00000227486	0.0268369	0.056149	8.82647	9.33274e-18	1.13199e-16	27.7424
ENSG00000273394	0.127444	0.156726	8.82583	9.38047e-18	1.13668e-16	27.7373
ENSG00000259296	-0.215309	0.300038	-8.82365	9.54623e-18	1.15564e-16	27.72
ENSG00000227959	0.046514	0.0525103	8.82203	9.67045e-18	1.16954e-16	27.7072
ENSG00000275445	-0.1587	0.338698	-8.81553	1.01864e-17	1.23075e-16	27.6558
ENSG00000226281	0.0237042	0.0346065	8.80431	1.11427e-17	1.345e-16	27.5671
ENSG00000259203	0.188724	0.119465	8.80212	1.13391e-17	1.36738e-16	27.5498
ENSG00000234056	-0.417713	0.498699	-8.79835	1.16865e-17	1.40791e-16	27.52
ENSG00000204581	-0.0818152	0.177032	-8.79717	1.17968e-17	1.41983e-16	27.5107
ENSG00000261340	-0.285114	0.246538	-8.79558	1.19479e-17	1.43662e-16	27.4981
ENSG00000275512	0.015248	0.0119564	8.79111	1.23817e-17	1.48735e-16	27.4628
ENSG00000274370	-0.446711	0.896143	-8.79078	1.24145e-17	1.48986e-16	27.4602
ENSG00000272079	-0.943405	1.99774	-8.79016	1.24762e-17	1.49582e-16	27.4553
ENSG00000267107	0.184072	0.360613	8.78755	1.27384e-17	1.5258e-16	27.4347
ENSG00000267339	-0.680666	0.657828	-8.7861	1.28861e-17	1.54201e-16	27.4233
ENSG00000226717	-0.0451585	0.0406628	-8.78492	1.30081e-17	1.55511e-16	27.414
ENSG00000248734	0.12075	0.252582	8.78273	1.32372e-17	1.58099e-16	27.3967
ENSG00000271850	-0.197473	0.161213	-8.78129	1.33908e-17	1.5978e-16	27.3853
ENSG00000246095	0.11675	0.0581854	8.77577	1.39927e-17	1.66803e-16	27.3419
ENSG00000259675	0.0539411	0.0461798	8.77565	1.40066e-17	1.6681e-16	27.3409
ENSG00000253582	0.0670289	0.0839853	8.77184	1.4438e-17	1.71783e-16	27.3109
ENSG00000255258	0.402448	0.533507	8.76676	1.50352e-17	1.78719e-16	27.2708
ENSG00000258569	-0.390407	0.638514	-8.76615	1.51076e-17	1.79408e-16	27.2661
ENSG00000275091	0.0914215	0.101986	8.76462	1.5293e-17	1.81437e-16	27.254
ENSG00000233547	-0.193613	0.303168	-8.76085	1.57588e-17	1.86785e-16	27.2243
ENSG00000240770	-0.0651241	0.0659537	-8.7599	1.5879e-17	1.88032e-16	27.2168
ENSG00000267583	0.208941	0.162063	8.75927	1.59587e-17	1.88797e-16	27.2119
ENSG00000239569	2.18937	4.53252	8.75891	1.60043e-17	1.89157e-16	27.209
ENSG00000277382	0.130225	0.117503	8.75816	1.61e-17	1.90109e-16	27.2031
ENSG00000255521	0.189659	0.256414	8.75688	1.62656e-17	1.91882e-16	27.193
ENSG00000254837	-0.707805	3.46312	-8.75635	1.63333e-17	1.92498e-16	27.1889
ENSG00000241111	-0.0194038	0.0238743	-8.74867	1.73624e-17	2.04434e-16	27.1285
ENSG00000265148	-0.235483	0.539195	-8.7458	1.77635e-17	2.0896e-16	27.1059
ENSG00000240211	0.21715	0.358675	8.74494	1.78849e-17	2.1019e-16	27.0992
ENSG00000254802	0.174137	0.204463	8.74298	1.81659e-17	2.13291e-16	27.0838
ENSG00000272927	0.912106	1.46319	8.74057	1.85177e-17	2.17218e-16	27.0648
ENSG00000280080	-0.018698	0.0305829	-8.73888	1.87684e-17	2.19952e-16	27.0515
ENSG00000264449	-1.21204	1.95038	-8.73705	1.90425e-17	2.22954e-16	27.0372
ENSG00000229272	-0.0487241	0.0919268	-8.73627	1.91609e-17	2.2413e-16	27.031
ENSG00000241101	-0.0668963	0.0727515	-8.73434	1.94568e-17	2.27378e-16	27.0159
ENSG00000228031	0.163778	0.259313	8.73261	1.97266e-17	2.30316e-16	27.0023
ENSG00000261485	-0.58121	1.95214	-8.72447	2.10436e-17	2.45462e-16	26.9384
ENSG00000175746	0.0179057	0.0116167	8.72359	2.11905e-17	2.46945e-16	26.9315
ENSG00000225439	-0.74889	3.59082	-8.72177	2.14991e-17	2.50308e-16	26.9172
ENSG00000230970	-0.12579	0.292487	-8.71531	2.26286e-17	2.63212e-16	26.8666
ENSG00000254340	0.0535497	0.0907835	8.71216	2.32005e-17	2.69613e-16	26.8419
ENSG00000258920	0.598347	1.27778	8.70896	2.37965e-17	2.76283e-16	26.8168
ENSG00000248479	0.475747	0.452674	8.70545	2.44677e-17	2.83812e-16	26.7893
ENSG00000231473	-0.0625791	0.155112	-8.70135	2.52752e-17	2.92906e-16	26.7572
ENSG00000268087	-1.92111	7.07817	-8.70047	2.54517e-17	2.94678e-16	26.7503
ENSG00000249464	0.0432869	0.0372321	8.69582	2.64071e-17	3.05456e-16	26.7139
ENSG00000236266	-0.145944	0.217522	-8.69381	2.68304e-17	3.10065e-16	26.6982
ENSG00000275441	0.168801	0.224141	8.69131	2.73667e-17	3.1597e-16	26.6786
ENSG00000233077	0.00775824	0.00634122	8.68598	2.85454e-17	3.29274e-16	26.6369
ENSG00000234206	-0.128688	0.237586	-8.6838	2.90407e-17	3.34678e-16	26.6199
ENSG00000258938	-0.044437	0.128663	-8.68335	2.91448e-17	3.35569e-16	26.6164
ENSG00000267215	0.0241153	0.0307247	8.68006	2.99125e-17	3.4409e-16	26.5907
ENSG00000259017	-0.37744	0.376267	-8.67691	3.06662e-17	3.52436e-16	26.5661
ENSG00000227365	0.208235	0.100646	8.67462	3.12268e-17	3.58548e-16	26.5482
ENSG00000273117	-1.23832	3.04042	-8.66875	3.27074e-17	3.75203e-16	26.5024
ENSG00000227963	0.0332152	0.090217	8.66534	3.35995e-17	3.85083e-16	26.4758
ENSG00000204620	0.188849	0.528244	8.66514	3.36533e-17	3.85345e-16	26.4742
ENSG00000255650	-0.721058	0.968716	-8.66369	3.40408e-17	3.89425e-16	26.4629
ENSG00000228135	-0.0566269	0.0742734	-8.64844	3.83924e-17	4.38805e-16	26.3439
ENSG00000269155	0.438904	0.214411	8.64744	3.86969e-17	4.41881e-16	26.3361
ENSG00000234766	-0.0751857	0.112499	-8.64725	3.87522e-17	4.42108e-16	26.3347
ENSG00000273055	0.234685	0.280428	8.64306	4.00547e-17	4.5655e-16	26.302
ENSG00000236651	0.031064	0.0210494	8.64216	4.03376e-17	4.59218e-16	26.2951
ENSG00000258623	-0.367174	0.822192	-8.64209	4.03623e-17	4.59218e-16	26.2945
ENSG00000267366	0.158754	0.196024	8.6376	4.18146e-17	4.75308e-16	26.2595
ENSG00000273295	-0.121798	0.213102	-8.63639	4.22134e-17	4.79405e-16	26.2502
ENSG00000213373	-0.128054	0.126977	-8.63559	4.24804e-17	4.81998e-16	26.2439
ENSG00000226965	0.0208411	0.012807	8.63513	4.26366e-17	4.83331e-16	26.2403
ENSG00000213057	-0.137435	0.26046	-8.63422	4.29417e-17	4.86348e-16	26.2332
ENSG00000242686	0.557784	0.531697	8.63241	4.35573e-17	4.92872e-16	26.2192
ENSG00000277701	0.0141976	0.0189329	8.63072	4.41408e-17	4.99023e-16	26.206
ENSG00000264707	0.238403	0.400978	8.6281	4.50591e-17	5.08944e-16	26.1857
ENSG00000266835	0.359529	0.194602	8.62605	4.57925e-17	5.16759e-16	26.1697
ENSG00000278765	-0.349202	1.14728	-8.62063	4.7788e-17	5.38791e-16	26.1275
ENSG00000279206	0.0542637	0.0684372	8.61781	4.88572e-17	5.50349e-16	26.1057
ENSG00000271761	-0.211524	0.278091	-8.61698	4.91787e-17	5.53471e-16	26.0992
ENSG00000241269	-1.03265	2.17831	-8.61681	4.92453e-17	5.53721e-16	26.0979
ENSG00000231789	1.37763	0.766405	8.61067	5.16778e-17	5.8055e-16	26.0502
ENSG00000136315	1.34685	1.03238	8.60596	5.36256e-17	6.01889e-16	26.0136
ENSG00000272183	0.129185	0.196193	8.60419	5.43743e-17	6.09745e-16	25.9999
ENSG00000253931	0.217328	0.128128	8.60261	5.50533e-17	6.16805e-16	25.9877
ENSG00000253140	0.0237094	0.0202436	8.59714	5.74671e-17	6.43271e-16	25.9452
ENSG00000225376	-0.0813082	0.152472	-8.59091	6.03476e-17	6.74909e-16	25.8969
ENSG00000233542	-0.764181	0.723937	-8.58621	6.26097e-17	6.99581e-16	25.8605
ENSG00000177757	0.152532	0.174343	8.58448	6.34675e-17	7.08531e-16	25.8471
ENSG00000260804	-3.50855	15.7857	-8.58306	6.41737e-17	7.15775e-16	25.8362
ENSG00000177993	0.0477779	0.0471869	8.58061	6.54211e-17	7.29036e-16	25.8171
ENSG00000249835	-0.208737	0.252214	-8.58015	6.56548e-17	7.30988e-16	25.8136
ENSG00000255363	0.0277618	0.0317972	8.57798	6.67824e-17	7.4288e-16	25.7968
ENSG00000227908	-0.262639	0.536611	-8.57502	6.83452e-17	7.59587e-16	25.7739
ENSG00000267461	0.131275	0.0848269	8.5746	6.85745e-17	7.61457e-16	25.7706
ENSG00000255484	-0.052718	0.0649626	-8.57371	6.90525e-17	7.66083e-16	25.7637
ENSG00000272323	0.403189	0.682236	8.56867	7.18281e-17	7.96169e-16	25.7248
ENSG00000250616	-0.683816	2.41263	-8.56784	7.22966e-17	8.00651e-16	25.7184
ENSG00000262296	-0.167461	0.19904	-8.56735	7.25784e-17	8.03059e-16	25.7145
ENSG00000251093	0.0386559	0.0254673	8.56698	7.27866e-17	8.0465e-16	25.7117
ENSG00000277235	0.270352	0.219206	8.56604	7.33261e-17	8.09569e-16	25.7044
ENSG00000275963	-0.322032	1.08947	-8.56597	7.33613e-17	8.09569e-16	25.7039
ENSG00000260052	0.0727398	0.107646	8.56468	7.41062e-17	8.17067e-16	25.6939
ENSG00000234147	5.54655	3.18939	8.56127	7.61087e-17	8.38405e-16	25.6676
ENSG00000253102	0.0193577	0.0108067	8.55778	7.82142e-17	8.60839e-16	25.6406
ENSG00000272984	-0.122391	0.198568	-8.55725	7.85439e-17	8.63706e-16	25.6365
ENSG00000229852	-0.243817	1.20202	-8.55554	7.95958e-17	8.74503e-16	25.6233
ENSG00000237797	3.60593	5.43956	8.54273	8.79767e-17	9.65732e-16	25.5244
ENSG00000253404	0.298237	0.313208	8.54074	8.93525e-17	9.79972e-16	25.509
ENSG00000243083	-0.0258348	0.0432134	-8.53878	9.07302e-17	9.94209e-16	25.4939
ENSG00000234929	-0.0838543	0.0840016	-8.53399	9.41833e-17	1.03114e-15	25.457
ENSG00000257671	0.0121068	0.00897232	8.53377	9.43447e-17	1.032e-15	25.4553
ENSG00000271874	0.0995077	0.173413	8.53335	9.4657e-17	1.03451e-15	25.452
ENSG00000204758	-0.108766	0.34867	-8.52306	1.02562e-16	1.11992e-15	25.3728
ENSG00000237457	-2.88288	6.7657	-8.52033	1.04768e-16	1.14302e-15	25.3518
ENSG00000267069	0.0323935	0.0241897	8.52018	1.0489e-16	1.14335e-15	25.3506
ENSG00000229282	0.0266384	0.0330293	8.51491	1.09288e-16	1.19025e-15	25.31
ENSG00000240996	-0.131277	0.233968	-8.50905	1.14391e-16	1.24474e-15	25.2649
ENSG00000179428	0.0605607	0.0672037	8.5036	1.19344e-16	1.2975e-15	25.223
ENSG00000267521	0.240203	0.142347	8.50041	1.22338e-16	1.32889e-15	25.1986
ENSG00000246877	0.0622461	0.0845778	8.50021	1.22533e-16	1.32986e-15	25.197
ENSG00000276649	-0.847717	2.07386	-8.49647	1.26145e-16	1.36787e-15	25.1683
ENSG00000214432	-0.0585329	0.174905	-8.49418	1.28409e-16	1.39121e-15	25.1507
ENSG00000224186	0.0201818	0.0580595	8.49394	1.28653e-16	1.39156e-15	25.1488
ENSG00000257253	-0.0476183	0.0529292	-8.49393	1.28664e-16	1.39156e-15	25.1487
ENSG00000224687	0.096766	0.344334	8.49326	1.29332e-16	1.39757e-15	25.1436
ENSG00000253632	0.0677009	0.0364716	8.48382	1.39171e-16	1.50259e-15	25.0712
ENSG00000231964	0.276501	0.411068	8.4824	1.40719e-16	1.51798e-15	25.0603
ENSG00000256540	0.28664	0.443101	8.48073	1.42551e-16	1.53643e-15	25.0475
ENSG00000232640	-1.52546	4.50709	-8.47462	1.49476e-16	1.60967e-15	25.0006
ENSG00000250432	0.0571961	0.0668278	8.46901	1.56121e-16	1.67978e-15	24.9576
ENSG00000272625	0.0573816	0.057522	8.46717	1.58364e-16	1.70244e-15	24.9435
ENSG00000234323	-0.0488849	0.0899487	-8.46518	1.60827e-16	1.72744e-15	24.9283
ENSG00000281365	-0.0912547	0.0843799	-8.4632	1.63316e-16	1.75267e-15	24.9131
ENSG00000239828	-0.0441352	0.0959969	-8.45853	1.69336e-16	1.81571e-15	24.8774
ENSG00000230404	0.0684144	0.0461045	8.4573	1.70947e-16	1.83141e-15	24.868
ENSG00000224173	0.00831043	0.00438571	8.45638	1.72173e-16	1.84296e-15	24.8609
ENSG00000167912	-1.0213	2.83029	-8.45539	1.73497e-16	1.85554e-15	24.8534
ENSG00000253210	0.244969	0.503432	8.45384	1.75595e-16	1.87637e-15	24.8415
ENSG00000268095	0.0904507	0.14359	8.44128	1.93517e-16	2.06611e-15	24.7455
ENSG00000281128	-0.104299	0.286988	-8.43923	1.96608e-16	2.09732e-15	24.7298
ENSG00000231585	-0.0973891	0.13435	-8.43412	2.04529e-16	2.17996e-15	24.6908
ENSG00000262370	0.177052	0.279374	8.43197	2.0797e-16	2.21474e-15	24.6743
ENSG00000230844	0.711427	2.55273	8.42765	2.15014e-16	2.2878e-15	24.6414
ENSG00000232077	0.019058	0.0212682	8.42738	2.15468e-16	2.29068e-15	24.6393
ENSG00000234690	-0.564951	1.17787	-8.42707	2.15981e-16	2.29418e-15	24.637
ENSG00000228748	-0.102663	0.176749	-8.42601	2.17759e-16	2.3111e-15	24.6289
ENSG00000261186	-0.499182	0.90959	-8.42277	2.23286e-16	2.36774e-15	24.6041
ENSG00000275383	-0.0398474	0.096514	-8.42191	2.2477e-16	2.37912e-15	24.5976
ENSG00000249604	-0.0183611	0.0355866	-8.42185	2.24864e-16	2.37912e-15	24.5972
ENSG00000250692	-0.223389	0.408354	-8.42182	2.24931e-16	2.37912e-15	24.5969
ENSG00000273199	0.102663	0.189213	8.42109	2.26197e-16	2.39049e-15	24.5913
ENSG00000258826	0.0174861	0.0158385	8.41475	2.3753e-16	2.50813e-15	24.543
ENSG00000225194	0.766174	0.965094	8.4145	2.38002e-16	2.51099e-15	24.5411
ENSG00000273143	0.0327927	0.0278942	8.4105	2.45463e-16	2.58752e-15	24.5106
ENSG00000267898	-0.217011	0.474742	-8.40759	2.51029e-16	2.64396e-15	24.4884
ENSG00000253553	-0.119626	0.246254	-8.40286	2.60347e-16	2.73979e-15	24.4524
ENSG00000263674	-0.37234	0.398133	-8.39938	2.67429e-16	2.81195e-15	24.4259
ENSG00000225075	0.0829783	0.1208	8.3987	2.68831e-16	2.82431e-15	24.4208
ENSG00000259218	-0.813672	1.37139	-8.39807	2.70137e-16	2.83359e-15	24.416
ENSG00000271270	-0.406488	1.17065	-8.39802	2.7024e-16	2.83359e-15	24.4156
ENSG00000225762	0.20873	0.361694	8.39794	2.70395e-16	2.83359e-15	24.415
ENSG00000275438	-0.342592	0.491991	-8.39627	2.73913e-16	2.86804e-15	24.4023
ENSG00000272173	0.0886528	0.173781	8.3923	2.82406e-16	2.95449e-15	24.3721
ENSG00000281162	0.180578	0.182782	8.39087	2.8553e-16	2.98467e-15	24.3612
ENSG00000261959	0.341824	0.235498	8.38852	2.90738e-16	3.03657e-15	24.3434
ENSG00000177596	-0.00739528	0.00797009	-8.38821	2.91451e-16	3.04147e-15	24.341
ENSG00000268038	-0.245216	0.221415	-8.38314	3.03039e-16	3.15976e-15	24.3025
ENSG00000278709	0.161608	0.287462	8.37658	3.18727e-16	3.32056e-15	24.2526
ENSG00000271334	0.142466	0.127722	8.37595	3.20268e-16	3.33383e-15	24.2478
ENSG00000267567	0.0582249	0.0805561	8.3726	3.28605e-16	3.41777e-15	24.2225
ENSG00000272375	-0.273599	0.744748	-8.36548	3.47099e-16	3.60711e-15	24.1684
ENSG00000259225	0.0730987	0.0829798	8.35931	3.63919e-16	3.77876e-15	24.1216
ENSG00000230749	0.0128133	0.00980938	8.35913	3.64439e-16	3.78101e-15	24.1202
ENSG00000260572	-0.549662	1.67137	-8.35611	3.72969e-16	3.8663e-15	24.0974
ENSG00000259959	-0.195369	0.944519	-8.35135	3.86853e-16	4.0069e-15	24.0613
ENSG00000257530	0.0267497	0.0187999	8.3457	4.03986e-16	4.18089e-15	24.0185
ENSG00000254946	0.0303949	0.0212979	8.34504	4.06021e-16	4.19847e-15	24.0135
ENSG00000255443	0.127202	0.12797	8.33825	4.27716e-16	4.41914e-15	23.9621
ENSG00000265752	0.162663	0.126445	8.33743	4.30398e-16	4.44317e-15	23.9559
ENSG00000233695	0.13905	0.237186	8.33693	4.32063e-16	4.45668e-15	23.9521
ENSG00000204706	0.0582763	0.142819	8.33423	4.41077e-16	4.5459e-15	23.9317
ENSG00000224387	-0.381214	0.435528	-8.33095	4.52288e-16	4.6576e-15	23.9069
ENSG00000261669	-0.156528	0.336106	-8.32963	4.56899e-16	4.7012e-15	23.8969
ENSG00000253678	-0.0408676	0.0563576	-8.32919	4.58435e-16	4.71312e-15	23.8936
ENSG00000272549	0.0795667	0.0855399	8.32509	4.7306e-16	4.85947e-15	23.8626
ENSG00000248539	-0.024144	0.0229558	-8.32449	4.7521e-16	4.87755e-15	23.8581
ENSG00000238004	-0.0422658	0.0411729	-8.32112	4.87633e-16	5.00095e-15	23.8326
ENSG00000229957	-0.0275148	0.0279365	-8.32056	4.89736e-16	5.01839e-15	23.8284
ENSG00000258007	-0.0323624	0.0298327	-8.31973	4.92856e-16	5.04621e-15	23.8221
ENSG00000228037	0.0801381	0.13811	8.3193	4.94465e-16	5.05853e-15	23.8189
ENSG00000260519	-0.059812	0.0963696	-8.31839	4.97911e-16	5.08962e-15	23.812
ENSG00000235996	-0.108863	0.129554	-8.31102	5.26755e-16	5.38005e-15	23.7564
ENSG00000227906	-0.10676	0.19948	-8.30863	5.36464e-16	5.47474e-15	23.7384
ENSG00000249641	0.507549	0.222659	8.30833	5.37703e-16	5.4829e-15	23.7361
ENSG00000255094	0.0229344	0.0173975	8.30781	5.39852e-16	5.50032e-15	23.7322
ENSG00000272509	-0.435384	1.19823	-8.30421	5.54904e-16	5.64907e-15	23.705
ENSG00000259798	0.0700384	0.0691996	8.30388	5.56283e-16	5.65849e-15	23.7026
ENSG00000273765	-0.23914	0.426058	-8.29976	5.7407e-16	5.83466e-15	23.6715
ENSG00000277855	-0.105094	0.177417	-8.29631	5.89384e-16	5.98544e-15	23.6455
ENSG00000249125	0.0155725	0.0176952	8.29201	6.09037e-16	6.17999e-15	23.6131
ENSG00000227354	-0.441391	1.44508	-8.28827	6.26649e-16	6.35354e-15	23.585
ENSG00000225870	-0.064423	0.084175	-8.28816	6.2718e-16	6.35376e-15	23.5841
ENSG00000267612	-0.271517	0.492949	-8.28357	6.4954e-16	6.57494e-15	23.5495
ENSG00000246316	-0.107497	0.179521	-8.28158	6.59469e-16	6.67004e-15	23.5345
ENSG00000269534	0.0375247	0.0595186	8.27663	6.84765e-16	6.92029e-15	23.4974
ENSG00000270069	0.371213	0.468432	8.27455	6.9573e-16	7.02541e-15	23.4817
ENSG00000273669	0.120144	0.200542	8.27287	7.04681e-16	7.109e-15	23.4691
ENSG00000272912	-0.0546876	0.0884799	-8.27278	7.05147e-16	7.109e-15	23.4684
ENSG00000259234	-0.12231	0.0946872	-8.27129	7.13226e-16	7.18464e-15	23.4572
ENSG00000205300	0.0841313	0.0780138	8.27012	7.19588e-16	7.24289e-15	23.4484
ENSG00000226835	0.0165103	0.0190635	8.26985	7.21049e-16	7.25174e-15	23.4464
ENSG00000271820	-0.0112721	0.011572	-8.26943	7.23353e-16	7.26906e-15	23.4433
ENSG00000254035	-0.421732	1.50993	-8.26933	7.23941e-16	7.26911e-15	23.4425
ENSG00000250893	0.0278286	0.0289496	8.26496	7.48413e-16	7.50879e-15	23.4096
ENSG00000229109	0.0584363	0.0876667	8.26458	7.5056e-16	7.52429e-15	23.4068
ENSG00000235831	0.0829671	0.195708	8.2638	7.55008e-16	7.56281e-15	23.401
ENSG00000234944	0.0619053	0.0344004	8.2626	7.61933e-16	7.62606e-15	23.3919
ENSG00000276317	0.0931602	0.138254	8.26212	7.64727e-16	7.64788e-15	23.3883
ENSG00000273487	-0.65574	1.40447	-8.26098	7.71371e-16	7.70815e-15	23.3798
ENSG00000278546	0.0613676	0.061831	8.25579	8.02468e-16	8.00992e-15	23.3408
ENSG00000180458	-0.302133	0.402538	-8.25572	8.02854e-16	8.00992e-15	23.3403
ENSG00000272221	0.239795	0.42727	8.25396	8.13659e-16	8.11125e-15	23.3271
ENSG00000232710	-0.0402043	0.0600728	-8.25305	8.19347e-16	8.16143e-15	23.3202
ENSG00000251199	0.00148535	0.00145714	8.24821	8.50044e-16	8.46044e-15	23.2839
ENSG00000235172	0.0597758	0.0793894	8.24707	8.57386e-16	8.52672e-15	23.2754
ENSG00000265008	-0.124314	0.250899	-8.24652	8.60989e-16	8.55574e-15	23.2713
ENSG00000224621	0.0331755	0.0370091	8.24395	8.77987e-16	8.7177e-15	23.252
ENSG00000253535	-0.0749504	0.0718155	-8.24337	8.81813e-16	8.74874e-15	23.2477
ENSG00000233539	0.0582636	0.0506372	8.23598	9.32681e-16	9.24606e-15	23.1923
ENSG00000269934	0.027864	0.0382188	8.23374	9.48684e-16	9.39724e-15	23.1755
ENSG00000257167	0.315405	0.745496	8.23122	9.66963e-16	9.57071e-15	23.1567
ENSG00000226009	-0.214246	0.307034	-8.22995	9.76385e-16	9.65631e-15	23.1471
ENSG00000260990	-0.338853	0.44667	-8.22788	9.91814e-16	9.80113e-15	23.1316
ENSG00000277270	0.163032	0.32667	8.22343	1.02579e-15	1.01288e-14	23.0984
ENSG00000225742	0.0589687	0.0433923	8.2205	1.04883e-15	1.03482e-14	23.0764
ENSG00000229131	-0.0568199	0.0500997	-8.2179	1.06969e-15	1.05456e-14	23.057
ENSG00000257596	0.237775	0.454353	8.21714	1.07591e-15	1.05986e-14	23.0513
ENSG00000225174	0.325261	0.289299	8.21587	1.08624e-15	1.06919e-14	23.0418
ENSG00000235192	0.240122	0.136153	8.21214	1.11737e-15	1.09897e-14	23.0139
ENSG00000164385	0.0530915	0.106772	8.21179	1.12031e-15	1.10099e-14	23.0114
ENSG00000260581	-0.138095	0.190754	-8.21118	1.12557e-15	1.10529e-14	23.0067
ENSG00000236859	-0.408156	1.95902	-8.20915	1.14298e-15	1.12151e-14	22.9916
ENSG00000272854	0.215557	0.604514	8.2084	1.14949e-15	1.127e-14	22.986
ENSG00000273428	0.134454	0.0938179	8.20767	1.15583e-15	1.13233e-14	22.9805
ENSG00000255289	-0.0524126	0.0630507	-8.20638	1.16719e-15	1.14257e-14	22.9709
ENSG00000260492	-0.533393	0.541436	-8.20207	1.20587e-15	1.17951e-14	22.9387
ENSG00000181800	-0.160074	0.26404	-8.19228	1.29848e-15	1.26909e-14	22.8657
ENSG00000259309	-0.0137672	0.0146574	-8.19061	1.31489e-15	1.28413e-14	22.8533
ENSG00000271420	0.149989	0.144488	8.18829	1.33818e-15	1.30585e-14	22.8359
ENSG00000275481	-0.0305686	0.0663692	-8.1834	1.38844e-15	1.35384e-14	22.7995
ENSG00000224391	0.035088	0.0179406	8.18327	1.38981e-15	1.35411e-14	22.7986
ENSG00000196979	0.0318788	0.0351062	8.18276	1.39519e-15	1.3583e-14	22.7948
ENSG00000260661	-0.0393463	0.050453	-8.18253	1.39762e-15	1.3596e-14	22.793
ENSG00000229162	0.0493262	0.0389539	8.17917	1.43353e-15	1.39345e-14	22.768
ENSG00000237919	-0.0559661	0.0652981	-8.17898	1.43557e-15	1.39435e-14	22.7666
ENSG00000257272	-0.125751	0.174369	-8.17815	1.4446e-15	1.40203e-14	22.7604
ENSG00000257434	-0.0569208	0.0463	-8.17796	1.44666e-15	1.40294e-14	22.759
ENSG00000269246	2.14327	3.45269	8.17208	1.51225e-15	1.4654e-14	22.7152
ENSG00000250903	-0.0648309	0.366247	-8.16587	1.5847e-15	1.53441e-14	22.669
ENSG00000263316	0.11729	0.14988	8.16294	1.62017e-15	1.56754e-14	22.6472
ENSG00000260236	-0.446035	1.34018	-8.16235	1.62727e-15	1.5732e-14	22.6429
ENSG00000276077	0.00355713	0.00200565	8.1616	1.63656e-15	1.58095e-14	22.6373
ENSG00000271714	-0.45637	1.18997	-8.16131	1.64016e-15	1.5832e-14	22.6351
ENSG00000247199	-0.0443671	0.146224	-8.16095	1.64455e-15	1.58594e-14	22.6324
ENSG00000230500	-0.159648	0.167566	-8.16087	1.64553e-15	1.58594e-14	22.6319
ENSG00000214772	0.0695689	0.0448641	8.15916	1.66686e-15	1.60525e-14	22.6192
ENSG00000257585	-1.34517	2.01897	-8.15864	1.67342e-15	1.61033e-14	22.6153
ENSG00000241098	0.0163884	0.0183693	8.15703	1.69379e-15	1.62868e-14	22.6033
ENSG00000249196	0.00835881	0.00546801	8.15582	1.70937e-15	1.64239e-14	22.5943
ENSG00000273265	-0.497427	1.59261	-8.15475	1.72311e-15	1.65432e-14	22.5864
ENSG00000204362	0.020497	0.00889762	8.15363	1.73776e-15	1.66633e-14	22.578
ENSG00000262454	-0.316202	0.78832	-8.15359	1.73829e-15	1.66633e-14	22.5777
ENSG00000254756	0.0537704	0.0893783	8.15281	1.74854e-15	1.67487e-14	22.5719
ENSG00000272463	0.0682799	0.138506	8.1522	1.75662e-15	1.68131e-14	22.5674
ENSG00000226308	-0.736894	1.51968	-8.15168	1.76349e-15	1.6866e-14	22.5635
ENSG00000261707	-0.134719	0.234512	-8.14997	1.78623e-15	1.7069e-14	22.5509
ENSG00000231690	-0.186741	0.265742	-8.14988	1.78745e-15	1.7069e-14	22.5502
ENSG00000234705	0.186884	0.243786	8.14646	1.83407e-15	1.75008e-14	22.5248
ENSG00000205488	-0.0304082	0.0284487	-8.14631	1.8361e-15	1.75068e-14	22.5237
ENSG00000228857	0.324144	0.541385	8.14374	1.87196e-15	1.78351e-14	22.5046
ENSG00000269514	0.0259432	0.0412856	8.14298	1.88266e-15	1.79233e-14	22.499
ENSG00000275630	0.323693	0.288546	8.14153	1.90337e-15	1.81036e-14	22.4882
ENSG00000261064	0.104243	0.219221	8.14145	1.9045e-15	1.81036e-14	22.4876
ENSG00000249574	0.055842	0.0633641	8.13946	1.93317e-15	1.83622e-14	22.4729
ENSG00000267858	0.221425	0.722085	8.13833	1.94973e-15	1.85054e-14	22.4644
ENSG00000270194	0.29671	0.894089	8.13718	1.96655e-15	1.86474e-14	22.456
ENSG00000276997	0.0369219	0.073811	8.13711	1.96768e-15	1.86474e-14	22.4554
ENSG00000254138	0.0332149	0.0248339	8.12884	2.09379e-15	1.98206e-14	22.3941
ENSG00000267892	0.0337999	0.0439659	8.12878	2.09466e-15	1.98206e-14	22.3937
ENSG00000277453	0.089761	0.117791	8.12715	2.12052e-15	2.00501e-14	22.3816
ENSG00000132832	-0.0185472	0.0254228	-8.12655	2.1301e-15	2.01255e-14	22.3771
ENSG00000277324	0.0284085	0.0399882	8.12137	2.21444e-15	2.09065e-14	22.3388
ENSG00000237222	0.00335362	0.0033875	8.12114	2.21826e-15	2.09267e-14	22.3371
ENSG00000263080	0.0417937	0.0489406	8.11687	2.29042e-15	2.15912e-14	22.3055
ENSG00000232876	-0.274771	0.63171	-8.11574	2.30997e-15	2.1759e-14	22.2971
ENSG00000258745	0.0281619	0.0271146	8.11433	2.33462e-15	2.19747e-14	22.2866
ENSG00000279797	-0.0682266	0.0661018	-8.10519	2.50003e-15	2.35139e-14	22.2191
ENSG00000275964	1.08704	2.82085	8.10245	2.55193e-15	2.39839e-14	22.1988
ENSG00000239593	0.0719044	0.0828199	8.10215	2.55769e-15	2.40199e-14	22.1966
ENSG00000240350	0.0506447	0.0247146	8.10099	2.57994e-15	2.42107e-14	22.188
ENSG00000238217	-0.0552746	0.0740371	-8.09967	2.60554e-15	2.44326e-14	22.1783
ENSG00000270171	-0.417395	0.632617	-8.09679	2.66239e-15	2.49469e-14	22.157
ENSG00000224821	0.0140139	0.0121132	8.09448	2.70886e-15	2.53633e-14	22.1399
ENSG00000250116	0.0901942	0.182149	8.0906	2.78857e-15	2.60901e-14	22.1113
ENSG00000268257	-0.0148857	0.0137049	-8.08783	2.84693e-15	2.66161e-14	22.0909
ENSG00000176659	0.0995869	0.198785	8.08742	2.85557e-15	2.66623e-14	22.0879
ENSG00000277067	0.0032947	0.00256875	8.0874	2.85614e-15	2.66623e-14	22.0877
ENSG00000258636	-0.256387	0.367119	-8.08402	2.92927e-15	2.73245e-14	22.0627
ENSG00000263753	-0.905382	4.961	-8.08363	2.93783e-15	2.73839e-14	22.0599
ENSG00000263105	0.150521	0.129381	8.08029	3.012e-15	2.80543e-14	22.0353
ENSG00000232613	-0.0959887	0.140606	-8.07936	3.03306e-15	2.82294e-14	22.0284
ENSG00000233754	-0.0567446	0.0575201	-8.07491	3.13559e-15	2.9162e-14	21.9956
ENSG00000229334	0.25038	0.33982	8.07476	3.13909e-15	2.91727e-14	21.9945
ENSG00000228293	-0.124951	0.273168	-8.07068	3.2361e-15	3.00519e-14	21.9644
ENSG00000275491	0.152099	0.192757	8.07047	3.24116e-15	3.00766e-14	21.9629
ENSG00000266378	0.0635535	0.0347298	8.06997	3.25344e-15	3.01681e-14	21.9592
ENSG00000272727	0.113398	0.185248	8.06827	3.2948e-15	3.05289e-14	21.9467
ENSG00000260101	0.16338	0.528632	8.0635	3.41428e-15	3.16124e-14	21.9116
ENSG00000278456	-0.292237	0.251933	-8.06294	3.42851e-15	3.17207e-14	21.9075
ENSG00000280587	0.0119716	0.0149725	8.06131	3.47038e-15	3.20843e-14	21.8955
ENSG00000237232	0.118954	0.156017	8.05613	3.60719e-15	3.33244e-14	21.8573
ENSG00000275552	-0.0518996	0.111004	-8.0555	3.6241e-15	3.34559e-14	21.8527
ENSG00000267784	-0.0153651	0.022321	-8.05252	3.70561e-15	3.4183e-14	21.8308
ENSG00000249867	0.0486411	0.0362341	8.05057	3.75989e-15	3.46582e-14	21.8164
ENSG00000249673	-0.361719	2.50591	-8.04765	3.84246e-15	3.53932e-14	21.795
ENSG00000248254	-0.12102	0.229453	-8.04609	3.88741e-15	3.57808e-14	21.7835
ENSG00000261090	-0.0276356	0.032896	-8.0457	3.89856e-15	3.5857e-14	21.7807
ENSG00000275496	0.0131707	0.0193787	8.0451	3.91614e-15	3.59921e-14	21.7763
ENSG00000250377	0.395273	0.555621	8.04496	3.9203e-15	3.60039e-14	21.7752
ENSG00000246528	-0.271079	0.522059	-8.04372	3.95669e-15	3.63113e-14	21.7661
ENSG00000272043	-0.265233	0.499787	-8.04323	3.97117e-15	3.64035e-14	21.7625
ENSG00000258884	0.0757128	0.117336	8.04318	3.97256e-15	3.64035e-14	21.7621
ENSG00000254458	0.0718517	0.0663464	8.03839	4.11659e-15	3.76956e-14	21.727
ENSG00000225535	0.0166462	0.0151265	8.03685	4.1643e-15	3.81046e-14	21.7156
ENSG00000229869	-0.153543	0.25439	-8.03591	4.19338e-15	3.83425e-14	21.7088
ENSG00000237027	-0.0426809	0.0548856	-8.03056	4.36375e-15	3.98712e-14	21.6695
ENSG00000226581	-0.0759665	0.115544	-8.02991	4.38487e-15	4.00348e-14	21.6647
ENSG00000272551	0.457318	0.442247	8.02825	4.43928e-15	4.05019e-14	21.6526
ENSG00000235296	-0.112021	0.175703	-8.02802	4.44672e-15	4.05402e-14	21.6509
ENSG00000223783	-0.0740988	0.0863366	-8.02709	4.47761e-15	4.0792e-14	21.6441
ENSG00000267939	0.961758	2.20322	8.02641	4.5003e-15	4.09688e-14	21.6391
ENSG00000246731	-1.05452	2.97271	-8.02554	4.52955e-15	4.12051e-14	21.6327
ENSG00000248187	0.105508	0.0819839	8.02436	4.56955e-15	4.15386e-14	21.624
ENSG00000273058	0.751385	1.80075	8.02003	4.71901e-15	4.28661e-14	21.5923
ENSG00000227165	-0.878071	1.15893	-8.01848	4.77359e-15	4.33303e-14	21.5809
ENSG00000253720	-0.0457245	0.114935	-8.01824	4.78188e-15	4.33741e-14	21.5792
ENSG00000225484	-0.0548167	0.32278	-8.01732	4.81469e-15	4.36399e-14	21.5725
ENSG00000230176	0.103195	0.168449	8.01556	4.8782e-15	4.41835e-14	21.5595
ENSG00000226519	-0.114144	0.109387	-8.01522	4.89048e-15	4.42626e-14	21.5571
ENSG00000221949	0.127317	0.267376	8.01168	5.02076e-15	4.54087e-14	21.5311
ENSG00000188280	-0.0120604	0.0116933	-8.01153	5.02612e-15	4.54244e-14	21.5301
ENSG00000214381	0.162564	0.146456	8.00764	5.17338e-15	4.67214e-14	21.5016
ENSG00000273972	0.0657313	0.0709582	8.00696	5.19945e-15	4.69229e-14	21.4966
ENSG00000261170	0.11291	0.239629	8.00258	5.37145e-15	4.844e-14	21.4645
ENSG00000232453	0.415123	0.815666	8.00229	5.38277e-15	4.85071e-14	21.4624
ENSG00000281664	-0.0146984	0.0247192	-7.99849	5.53664e-15	4.98578e-14	21.4346
ENSG00000237737	-0.164699	0.176519	-7.99253	5.7866e-15	5.20711e-14	21.3911
ENSG00000257467	-0.0939113	0.172496	-7.99227	5.79774e-15	5.21337e-14	21.3892
ENSG00000257346	0.0620195	0.0504124	7.98982	5.90396e-15	5.30506e-14	21.3713
ENSG00000280639	0.0142352	0.0213683	7.988	5.98396e-15	5.37308e-14	21.358
ENSG00000279726	-0.0223188	0.0418033	-7.98563	6.09001e-15	5.46437e-14	21.3407
ENSG00000225407	0.0416849	0.0383365	7.98079	6.3122e-15	5.65967e-14	21.3053
ENSG00000225675	-0.119987	0.162091	-7.98039	6.33082e-15	5.67228e-14	21.3024
ENSG00000267765	-0.232572	0.48017	-7.97711	6.4862e-15	5.80734e-14	21.2785
ENSG00000236662	-0.068425	0.10608	-7.97501	6.58784e-15	5.89411e-14	21.2632
ENSG00000272491	0.380531	0.362508	7.97428	6.62339e-15	5.92167e-14	21.2579
ENSG00000237605	0.26146	0.231135	7.97367	6.65356e-15	5.94438e-14	21.2534
ENSG00000235494	-0.0349776	0.0476338	-7.9726	6.70636e-15	5.98728e-14	21.2456
ENSG00000267255	0.0269515	0.0274676	7.97195	6.73855e-15	6.01171e-14	21.2409
ENSG00000273091	-0.463279	0.944559	-7.97096	6.78801e-15	6.05151e-14	21.2336
ENSG00000234793	-0.0374719	0.0531891	-7.96819	6.92873e-15	6.17256e-14	21.2134
ENSG00000271727	-0.0496069	0.115087	-7.96727	6.97576e-15	6.21002e-14	21.2067
ENSG00000272567	0.0705492	0.094746	7.96671	7.00456e-15	6.23121e-14	21.2027
ENSG00000255921	0.115753	0.0613173	7.96585	7.04931e-15	6.26656e-14	21.1964
ENSG00000256637	0.0642121	0.03419	7.96141	7.28467e-15	6.47117e-14	21.164
ENSG00000277459	0.275554	0.379011	7.95877	7.42758e-15	6.59343e-14	21.1448
ENSG00000274248	0.961628	0.734044	7.95776	7.48342e-15	6.63828e-14	21.1374
ENSG00000247572	-0.203725	0.936186	-7.95461	7.6595e-15	6.78964e-14	21.1145
ENSG00000259720	-0.0205968	0.0386801	-7.94795	8.0451e-15	7.1264e-14	21.0661
ENSG00000234022	0.10688	0.0963269	7.94753	8.07001e-15	7.14339e-14	21.063
ENSG00000261078	-0.38794	0.549415	-7.94634	8.14149e-15	7.20155e-14	21.0543
ENSG00000231724	-0.0635446	0.106274	-7.94554	8.18914e-15	7.23857e-14	21.0486
ENSG00000227487	-0.495663	1.11114	-7.94178	8.41961e-15	7.43703e-14	21.0212
ENSG00000259446	0.304668	0.217709	7.93851	8.62519e-15	7.60884e-14	20.9974
ENSG00000249996	0.0679929	0.0893826	7.93849	8.62632e-15	7.60884e-14	20.9973
ENSG00000237070	0.0365428	0.0204089	7.93823	8.64248e-15	7.61771e-14	20.9954
ENSG00000232633	0.0364226	0.0871097	7.93729	8.70266e-15	7.66535e-14	20.9886
ENSG00000273369	-0.240969	0.882126	-7.93684	8.73153e-15	7.68535e-14	20.9853
ENSG00000259865	1.31413	3.93028	7.93602	8.78491e-15	7.72688e-14	20.9793
ENSG00000245975	-0.238715	0.772542	-7.93444	8.88733e-15	7.81146e-14	20.9679
ENSG00000249669	0.0909932	0.129209	7.93058	9.14379e-15	8.03122e-14	20.9398
ENSG00000234789	0.122037	0.173754	7.92844	9.28893e-15	8.15296e-14	20.9243
ENSG00000253389	-0.140112	0.178345	-7.92323	9.65163e-15	8.46535e-14	20.8865
ENSG00000268658	0.0881581	0.141459	7.91847	9.99566e-15	8.76094e-14	20.852
ENSG00000234185	0.0856133	0.149055	7.91511	1.02459e-14	8.97396e-14	20.8276
ENSG00000234663	0.00357062	0.00383854	7.91423	1.03121e-14	9.02561e-14	20.8212
ENSG00000250326	-0.147622	0.545139	-7.90921	1.06997e-14	9.3583e-14	20.7848
ENSG00000204603	-0.189134	0.186363	-7.90805	1.07909e-14	9.43149e-14	20.7765
ENSG00000226239	-0.0367634	0.0612958	-7.90617	1.09417e-14	9.55654e-14	20.7628
ENSG00000238058	-0.524332	1.9224	-7.90328	1.11757e-14	9.75408e-14	20.7419
ENSG00000227492	-0.0619558	0.162223	-7.90125	1.13437e-14	9.89387e-14	20.7272
ENSG00000257771	-0.0137703	0.0274341	-7.9011	1.13561e-14	9.89769e-14	20.7261
ENSG00000227082	0.3921	1.07119	7.89726	1.16806e-14	1.01734e-13	20.6984
ENSG00000250548	0.0297351	0.0374719	7.89515	1.18628e-14	1.03249e-13	20.6831
ENSG00000230725	-0.0291201	0.0293266	-7.89054	1.22713e-14	1.06731e-13	20.6497
ENSG00000261526	0.666059	1.72547	7.88956	1.23594e-14	1.07422e-13	20.6427
ENSG00000232803	0.436765	0.3521	7.88536	1.27462e-14	1.10661e-13	20.6123
ENSG00000227279	0.21019	0.208425	7.88532	1.27499e-14	1.10661e-13	20.612
ENSG00000204876	0.191003	0.121159	7.88488	1.27907e-14	1.10939e-13	20.6088
ENSG00000253174	0.0149441	0.0158802	7.88431	1.28444e-14	1.11327e-13	20.6047
ENSG00000240032	0.106042	0.14318	7.88403	1.28707e-14	1.11477e-13	20.6027
ENSG00000175728	0.0034271	0.00230967	7.88185	1.30779e-14	1.13194e-13	20.5869
ENSG00000279375	-1.65024	3.89178	-7.87892	1.33618e-14	1.15571e-13	20.5658
ENSG00000237813	0.0181327	0.0144439	7.87849	1.3404e-14	1.15855e-13	20.5627
ENSG00000244349	0.337221	0.729362	7.87546	1.37042e-14	1.18368e-13	20.5408
ENSG00000226739	-0.0575428	0.0647987	-7.87502	1.37485e-14	1.18669e-13	20.5376
ENSG00000253507	-0.207666	0.272714	-7.87137	1.41214e-14	1.21803e-13	20.5112
ENSG00000232504	-0.370455	0.841453	-7.87063	1.41975e-14	1.22375e-13	20.5059
ENSG00000229498	-0.225611	0.360047	-7.85828	1.55399e-14	1.33854e-13	20.4169
ENSG00000250007	-0.0991396	0.0884338	-7.85747	1.56317e-14	1.34551e-13	20.4111
ENSG00000272428	0.36334	0.267422	7.85566	1.584e-14	1.3625e-13	20.398
ENSG00000277715	-0.409694	1.19017	-7.8521	1.62577e-14	1.39747e-13	20.3724
ENSG00000272604	0.204463	0.911629	7.85199	1.6271e-14	1.39765e-13	20.3715
ENSG00000261124	-0.10788	0.249387	-7.84635	1.69539e-14	1.4553e-13	20.331
ENSG00000225166	0.0118568	0.00889554	7.84412	1.72324e-14	1.47819e-13	20.3149
ENSG00000226377	-0.0173508	0.0177109	-7.84306	1.73662e-14	1.48865e-13	20.3073
ENSG00000277621	-0.0524831	0.066883	-7.84038	1.77093e-14	1.51702e-13	20.288
ENSG00000258727	0.0213877	0.0400161	7.84015	1.77396e-14	1.51857e-13	20.2863
ENSG00000268364	0.105081	0.317294	7.83862	1.79383e-14	1.53453e-13	20.2754
ENSG00000272853	-0.542076	1.36497	-7.8361	1.82705e-14	1.56187e-13	20.2573
ENSG00000266171	0.0187073	0.0307704	7.83407	1.85429e-14	1.58408e-13	20.2427
ENSG00000271239	-0.660314	1.05331	-7.83226	1.87895e-14	1.60405e-13	20.2297
ENSG00000267723	0.106844	0.183682	7.82948	1.91746e-14	1.6358e-13	20.2097
ENSG00000227220	-0.203766	0.356477	-7.82798	1.93843e-14	1.65257e-13	20.1989
ENSG00000229393	-0.338881	0.405367	-7.82503	1.98054e-14	1.68731e-13	20.1778
ENSG00000276261	0.230827	0.370415	7.82248	2.01778e-14	1.71786e-13	20.1594
ENSG00000232519	0.186299	0.328344	7.81873	2.07362e-14	1.7642e-13	20.1325
ENSG00000270022	0.0540229	0.0937656	7.81753	2.09171e-14	1.77838e-13	20.1239
ENSG00000245281	-0.253186	0.919521	-7.81706	2.09889e-14	1.78327e-13	20.1205
ENSG00000228487	-0.319486	0.704184	-7.81519	2.12776e-14	1.80657e-13	20.1071
ENSG00000268889	0.0257618	0.0261018	7.81372	2.15057e-14	1.82462e-13	20.0966
ENSG00000268635	0.00635095	0.00661339	7.81355	2.15319e-14	1.82462e-13	20.0954
ENSG00000264569	-0.798012	1.90147	-7.81354	2.1534e-14	1.82462e-13	20.0953
ENSG00000248050	-0.109424	0.150065	-7.80871	2.23044e-14	1.88861e-13	20.0606
ENSG00000267240	-0.108124	0.106051	-7.80779	2.24538e-14	1.89997e-13	20.054
ENSG00000236896	-0.0756632	0.128562	-7.80381	2.31118e-14	1.95433e-13	20.0256
ENSG00000265749	0.0435953	0.107181	7.80328	2.32024e-14	1.96065e-13	20.0217
ENSG00000253608	0.016191	0.0124866	7.80071	2.36387e-14	1.99617e-13	20.0033
ENSG00000267282	0.0693299	0.139642	7.79693	2.42977e-14	2.05044e-13	19.9762
ENSG00000223552	0.894007	1.27048	7.79434	2.47583e-14	2.0879e-13	19.9577
ENSG00000278376	-0.764178	1.96324	-7.79422	2.47802e-14	2.08833e-13	19.9569
ENSG00000250413	-0.198063	0.309084	-7.78157	2.71621e-14	2.28752e-13	19.8664
ENSG00000261298	0.00670983	0.00477128	7.77605	2.82717e-14	2.37936e-13	19.8269
ENSG00000226409	-0.0535917	0.0676743	-7.7749	2.85067e-14	2.39752e-13	19.8188
ENSG00000254008	-0.0144079	0.018453	-7.77375	2.87454e-14	2.41597e-13	19.8106
ENSG00000258955	-0.532553	0.89562	-7.76647	3.0302e-14	2.54508e-13	19.7586
ENSG00000268621	-0.054811	0.0602449	-7.76055	3.16287e-14	2.65472e-13	19.7163
ENSG00000272146	0.0667263	0.102369	7.75526	3.2862e-14	2.75639e-13	19.6786
ENSG00000249906	0.0392314	0.0483414	7.75254	3.35147e-14	2.80924e-13	19.6593
ENSG00000226083	-0.0719663	0.0849762	-7.75145	3.37795e-14	2.82954e-13	19.6515
ENSG00000261211	0.0312286	0.0312351	7.75035	3.40505e-14	2.85033e-13	19.6436
ENSG00000122548	-0.156413	0.191468	-7.75007	3.41182e-14	2.85409e-13	19.6417
ENSG00000237548	0.0354986	0.0635814	7.74214	3.61303e-14	3.01958e-13	19.5852
ENSG00000251324	0.036339	0.0251982	7.74209	3.61449e-14	3.01958e-13	19.5848
ENSG00000248724	0.0453145	0.0504134	7.74172	3.62402e-14	3.02551e-13	19.5822
ENSG00000258056	-2.02459	8.96145	-7.74127	3.63589e-14	3.03339e-13	19.579
ENSG00000223838	0.0197814	0.0145875	7.74056	3.65465e-14	3.04701e-13	19.5739
ENSG00000236031	-0.0929338	0.196333	-7.7385	3.70923e-14	3.09044e-13	19.5593
ENSG00000259113	-0.0610607	0.115569	-7.7341	3.829e-14	3.18811e-13	19.528
ENSG00000259150	0.00933576	0.00647991	7.7244	4.10627e-14	3.41669e-13	19.4591
ENSG00000226709	-0.112265	0.159157	-7.72342	4.13553e-14	3.43875e-13	19.4521
ENSG00000236308	-0.277055	0.793831	-7.72187	4.18193e-14	3.47501e-13	19.4411
ENSG00000273004	0.122134	0.377091	7.71701	4.33099e-14	3.59648e-13	19.4066
ENSG00000265489	-0.00874854	0.00935223	-7.71586	4.36713e-14	3.62408e-13	19.3984
ENSG00000272485	-0.00997329	0.0145853	-7.7147	4.40354e-14	3.65186e-13	19.3902
ENSG00000230526	0.0573736	0.063818	7.71147	4.50724e-14	3.73538e-13	19.3673
ENSG00000231015	-0.0344827	0.0425396	-7.70678	4.66194e-14	3.86103e-13	19.334
ENSG00000271752	-0.197909	0.394774	-7.70605	4.68666e-14	3.87892e-13	19.3288
ENSG00000276968	-0.206477	0.444268	-7.70575	4.69655e-14	3.88454e-13	19.3268
ENSG00000256824	-0.0607556	0.0987266	-7.7021	4.82173e-14	3.98543e-13	19.3008
ENSG00000276408	-0.171033	0.527833	-7.69543	5.05833e-14	4.17822e-13	19.2536
ENSG00000230918	0.071188	0.045676	7.69472	5.08438e-14	4.19697e-13	19.2486
ENSG00000229537	0.0467643	0.0424854	7.69276	5.1565e-14	4.25369e-13	19.2347
ENSG00000235159	-0.25762	0.797222	-7.68995	5.26141e-14	4.33736e-13	19.2148
ENSG00000255362	-0.369004	0.572852	-7.68478	5.46049e-14	4.4985e-13	19.1783
ENSG00000249917	0.00834235	0.00773943	7.68059	5.62729e-14	4.63286e-13	19.1486
ENSG00000254878	-0.0964155	0.117596	-7.67819	5.72489e-14	4.71011e-13	19.1317
ENSG00000281357	0.0175689	0.0497746	7.6778	5.74082e-14	4.7201e-13	19.1289
ENSG00000224167	0.0534871	0.0824231	7.67598	5.81639e-14	4.77909e-13	19.116
ENSG00000260597	0.0278879	0.0141546	7.67428	5.88758e-14	4.8344e-13	19.1041
ENSG00000235023	-0.298108	0.610015	-7.67371	5.91169e-14	4.85101e-13	19.1
ENSG00000278816	-0.363046	0.807211	-7.67055	6.04721e-14	4.95795e-13	19.0777
ENSG00000272774	-0.0700413	0.0975076	-7.67049	6.04996e-14	4.95795e-13	19.0773
ENSG00000227769	0.00809278	0.0129394	7.66889	6.11979e-14	5.01188e-13	19.066
ENSG00000232053	0.109092	0.0916484	7.66711	6.1984e-14	5.07294e-13	19.0534
ENSG00000256278	-0.0479826	0.106347	-7.66452	6.31421e-14	5.16433e-13	19.0351
ENSG00000277501	-0.0255483	0.0541448	-7.66348	6.36166e-14	5.19973e-13	19.0278
ENSG00000257452	0.0269883	0.0210888	7.66246	6.40806e-14	5.23422e-13	19.0206
ENSG00000251018	0.0112209	0.00879628	7.66194	6.4321e-14	5.25043e-13	19.0169
ENSG00000253894	-0.01528	0.0173888	-7.66166	6.44486e-14	5.2574e-13	19.015
ENSG00000228436	0.240805	0.755971	7.66059	6.49446e-14	5.29441e-13	19.0074
ENSG00000254615	2.37791	4.95643	7.66018	6.51369e-14	5.30662e-13	19.0045
ENSG00000225930	0.0108365	0.0127765	7.65805	6.61355e-14	5.38445e-13	18.9895
ENSG00000273650	-1.11719	2.16918	-7.6574	6.64442e-14	5.40607e-13	18.9849
ENSG00000259088	-0.421065	1.37216	-7.65673	6.67647e-14	5.4286e-13	18.9802
ENSG00000272158	-0.569365	1.38726	-7.65545	6.73803e-14	5.47509e-13	18.9711
ENSG00000231654	-0.0506833	0.0761616	-7.65504	6.75785e-14	5.48762e-13	18.9682
ENSG00000235597	-0.81482	1.70476	-7.65071	6.97014e-14	5.65633e-13	18.9378
ENSG00000225179	-0.0116191	0.013167	-7.65025	6.99343e-14	5.67154e-13	18.9345
ENSG00000254952	0.129802	0.126313	7.64328	7.35087e-14	5.95754e-13	18.8854
ENSG00000233928	-0.0282477	0.0241665	-7.64224	7.4053e-14	5.99777e-13	18.8781
ENSG00000238258	0.011547	0.00915164	7.64163	7.43791e-14	6.02027e-13	18.8738
ENSG00000255226	-0.0539949	0.0561164	-7.64013	7.51774e-14	6.08094e-13	18.8633
ENSG00000231993	0.165452	0.392335	7.63865	7.59776e-14	6.14169e-13	18.8528
ENSG00000266904	-0.244668	1.12571	-7.6326	7.93352e-14	6.40895e-13	18.8102
ENSG00000234630	-0.363052	0.693998	-7.62318	8.48519e-14	6.85017e-13	18.744
ENSG00000262412	-0.0422202	0.0822438	-7.62007	8.67506e-14	6.99893e-13	18.7222
ENSG00000253197	-0.0188767	0.0281168	-7.61656	8.89523e-14	7.17192e-13	18.6975
ENSG00000249378	0.0397194	0.0288341	7.61488	9.002e-14	7.25332e-13	18.6858
ENSG00000258512	0.110732	0.101847	7.61403	9.05647e-14	7.29251e-13	18.6798
ENSG00000239219	-0.0233018	0.0512314	-7.61274	9.1407e-14	7.35558e-13	18.6707
ENSG00000266196	-0.0490916	0.0425262	-7.61023	9.30501e-14	7.47874e-13	18.6532
ENSG00000255216	-0.137532	0.187436	-7.61022	9.30573e-14	7.47874e-13	18.6531
ENSG00000233912	0.191867	0.411615	7.59914	1.00697e-13	8.0875e-13	18.5754
ENSG00000260285	-0.377918	1.26424	-7.59608	1.02915e-13	8.26032e-13	18.5539
ENSG00000267501	0.0387614	0.0400917	7.59491	1.03774e-13	8.32395e-13	18.5457
ENSG00000226872	-0.0329182	0.0540039	-7.59416	1.04323e-13	8.36255e-13	18.5406
ENSG00000255146	-0.0294643	0.0391707	-7.59361	1.04735e-13	8.39023e-13	18.5367
ENSG00000267334	-0.606348	0.703203	-7.59236	1.05667e-13	8.45946e-13	18.5279
ENSG00000248664	0.0289005	0.0657705	7.59223	1.05771e-13	8.46235e-13	18.527
ENSG00000232682	-0.0386585	0.0567744	-7.59188	1.06033e-13	8.47788e-13	18.5245
ENSG00000233251	-0.126993	0.310463	-7.58888	1.08319e-13	8.6551e-13	18.5035
ENSG00000259130	-0.0999517	0.13313	-7.5881	1.08915e-13	8.69714e-13	18.4981
ENSG00000255468	-0.201274	0.954527	-7.5833	1.12699e-13	8.9936e-13	18.4645
ENSG00000233250	0.558449	1.08534	7.57397	1.20415e-13	9.60319e-13	18.3993
ENSG00000261478	-2.61151	4.59982	-7.57351	1.20803e-13	9.62796e-13	18.3961
ENSG00000267605	0.0962477	0.189412	7.57267	1.21525e-13	9.67936e-13	18.3902
ENSG00000233117	0.048616	0.0583635	7.56668	1.268e-13	1.00931e-12	18.3484
ENSG00000272870	0.240556	0.723379	7.5656	1.27775e-13	1.01641e-12	18.3409
ENSG00000261366	-0.265044	0.623877	-7.56337	1.29808e-13	1.03142e-12	18.3253
ENSG00000229976	-0.0293035	0.0364521	-7.56335	1.29827e-13	1.03142e-12	18.3252
ENSG00000225032	-0.387253	1.03815	-7.56164	1.31413e-13	1.04337e-12	18.3132
ENSG00000260239	0.0128959	0.0104903	7.55833	1.34527e-13	1.06741e-12	18.2901
ENSG00000229154	-0.0106701	0.0154863	-7.55653	1.36253e-13	1.08041e-12	18.2776
ENSG00000272321	-0.744006	0.610647	-7.55143	1.41265e-13	1.11945e-12	18.242
ENSG00000264235	0.0501218	0.120298	7.54244	1.50537e-13	1.19216e-12	18.1794
ENSG00000260943	0.0227688	0.016031	7.54155	1.51484e-13	1.1986e-12	18.1732
ENSG00000249738	-0.00968059	0.0178853	-7.5415	1.51542e-13	1.1986e-12	18.1729
ENSG00000228622	-0.0284181	0.0292496	-7.54112	1.51954e-13	1.2011e-12	18.1702
ENSG00000267452	0.0702451	0.0638874	7.54085	1.52238e-13	1.20258e-12	18.1684
ENSG00000272944	0.183654	0.333983	7.54026	1.52877e-13	1.20686e-12	18.1642
ENSG00000258672	-0.0247242	0.0284801	-7.53589	1.5767e-13	1.24392e-12	18.1338
ENSG00000232046	0.0248416	0.0257522	7.53468	1.59031e-13	1.25386e-12	18.1254
ENSG00000234446	0.17828	0.182765	7.52975	1.64662e-13	1.29744e-12	18.0911
ENSG00000230612	-0.0694737	0.180145	-7.52919	1.65309e-13	1.30172e-12	18.0872
ENSG00000275234	-0.0750931	0.163603	-7.52835	1.66295e-13	1.30865e-12	18.0814
ENSG00000227145	0.0607895	0.0308146	7.52735	1.67469e-13	1.31706e-12	18.0745
ENSG00000267364	0.130901	0.235802	7.52398	1.71506e-13	1.34796e-12	18.051
ENSG00000232759	0.0993938	0.19535	7.52038	1.75911e-13	1.38171e-12	18.026
ENSG00000229983	0.0315636	0.0306134	7.51934	1.77209e-13	1.39091e-12	18.0188
ENSG00000236778	-0.0675112	0.229307	-7.51927	1.77305e-13	1.39091e-12	18.0183
ENSG00000226067	0.771733	2.37491	7.51917	1.77421e-13	1.39095e-12	18.0176
ENSG00000269427	-0.761511	2.90772	-7.5186	1.78135e-13	1.39551e-12	18.0137
ENSG00000273551	-0.0600748	0.0829125	-7.51853	1.78226e-13	1.39551e-12	18.0132
ENSG00000269091	0.0941575	0.123435	7.51792	1.79001e-13	1.4007e-12	18.0089
ENSG00000266335	-0.0556061	0.0816863	-7.5166	1.80665e-13	1.41283e-12	17.9998
ENSG00000226627	-0.0239612	0.0240449	-7.5165	1.80797e-13	1.41298e-12	17.9991
ENSG00000255020	-2.70616	4.35959	-7.51285	1.85507e-13	1.44888e-12	17.9737
ENSG00000228427	0.219848	0.423907	7.51197	1.86666e-13	1.45702e-12	17.9676
ENSG00000248890	0.38548	0.64068	7.51049	1.88617e-13	1.47133e-12	17.9574
ENSG00000273245	-0.0754143	0.19316	-7.5066	1.93854e-13	1.51124e-12	17.9304
ENSG00000253549	0.350418	0.706468	7.50355	1.98074e-13	1.54317e-12	17.9092
ENSG00000273137	-0.480368	1.30468	-7.50026	2.0271e-13	1.57831e-12	17.8864
ENSG00000260830	-0.174651	0.523803	-7.49863	2.0505e-13	1.59553e-12	17.8751
ENSG00000260267	-0.215706	0.962939	-7.49765	2.06472e-13	1.60559e-12	17.8683
ENSG00000236394	-0.163319	0.265902	-7.49362	2.12406e-13	1.65071e-12	17.8404
ENSG00000267002	-0.510039	2.0533	-7.49352	2.12562e-13	1.65089e-12	17.8397
ENSG00000260448	-0.147942	0.744638	-7.49144	2.15681e-13	1.67407e-12	17.8254
ENSG00000263508	0.0670925	0.0493702	7.4811	2.31939e-13	1.79915e-12	17.7538
ENSG00000259889	-0.141089	0.153888	-7.48076	2.32502e-13	1.80196e-12	17.7514
ENSG00000248690	0.160769	0.386058	7.4807	2.3259e-13	1.80196e-12	17.7511
ENSG00000273073	0.174188	0.308286	7.47895	2.35479e-13	1.82321e-12	17.7389
ENSG00000270557	-0.209184	0.500716	-7.47703	2.38676e-13	1.84682e-12	17.7256
ENSG00000259241	-0.0352039	0.0537784	-7.47618	2.40104e-13	1.85671e-12	17.7198
ENSG00000237017	0.0318641	0.0613186	7.4751	2.41932e-13	1.86969e-12	17.7123
ENSG00000225579	-0.0549999	0.115375	-7.47349	2.44677e-13	1.88973e-12	17.7012
ENSG00000225655	0.187069	0.17736	7.47329	2.45016e-13	1.89118e-12	17.6998
ENSG00000267523	0.997432	2.18053	7.47022	2.50357e-13	1.93122e-12	17.6786
ENSG00000231154	-0.190518	0.427423	-7.46794	2.54394e-13	1.96096e-12	17.6629
ENSG00000233483	0.0525764	0.100556	7.46786	2.54528e-13	1.96096e-12	17.6623
ENSG00000226312	0.0188277	0.0413484	7.46289	2.63551e-13	2.02923e-12	17.6281
ENSG00000231756	0.0193129	0.011158	7.46098	2.67103e-13	2.05531e-12	17.6149
ENSG00000205018	-0.0393894	0.0792912	-7.46072	2.67587e-13	2.05776e-12	17.6131
ENSG00000232520	0.107918	0.184099	7.45956	2.69773e-13	2.0733e-12	17.6051
ENSG00000203987	-0.00665059	0.0073878	-7.45924	2.70381e-13	2.0767e-12	17.6029
ENSG00000255267	-0.0111908	0.0156801	-7.45573	2.77117e-13	2.12712e-12	17.5787
ENSG00000226833	-0.242031	0.61049	-7.4544	2.79703e-13	2.14565e-12	17.5695
ENSG00000272701	-0.289913	0.687811	-7.45328	2.81905e-13	2.16122e-12	17.5618
ENSG00000272455	0.629363	2.26139	7.45281	2.82834e-13	2.16701e-12	17.5586
ENSG00000274659	-0.186035	0.402565	-7.45222	2.84016e-13	2.17473e-12	17.5544
ENSG00000259504	-0.0210382	0.032532	-7.45202	2.8442e-13	2.17648e-12	17.553
ENSG00000254129	-0.0609486	0.0727946	-7.44811	2.92297e-13	2.23539e-12	17.5262
ENSG00000267470	-0.29756	0.820312	-7.44758	2.93388e-13	2.24236e-12	17.5225
ENSG00000242791	-0.17755	0.380573	-7.4467	2.952e-13	2.25483e-12	17.5164
ENSG00000275212	0.0287394	0.0224061	7.4463	2.96031e-13	2.25979e-12	17.5137
ENSG00000214894	0.0153934	0.0192827	7.44375	3.01364e-13	2.2991e-12	17.4961
ENSG00000228434	0.0284536	0.0549506	7.44325	3.02413e-13	2.30569e-12	17.4927
ENSG00000235933	0.0528605	0.0644854	7.44245	3.04104e-13	2.31717e-12	17.4872
ENSG00000153363	0.339373	1.14381	7.441	3.07209e-13	2.3394e-12	17.4772
ENSG00000257398	-0.0821699	0.17809	-7.43964	3.10153e-13	2.36038e-12	17.4678
ENSG00000233705	-0.862319	0.760793	-7.43819	3.13305e-13	2.38291e-12	17.4578
ENSG00000261083	0.0136612	0.0157981	7.43657	3.16875e-13	2.4086e-12	17.4467
ENSG00000249348	0.156825	0.894393	7.43601	3.1811e-13	2.41651e-12	17.4429
ENSG00000272563	0.00934597	0.00912277	7.43502	3.20321e-13	2.43183e-12	17.436
ENSG00000269439	0.202788	0.699082	7.4323	3.26462e-13	2.47695e-12	17.4174
ENSG00000243155	-0.223951	0.576599	-7.42947	3.33e-13	2.52502e-12	17.3978
ENSG00000260037	-0.0856602	0.315262	-7.42716	3.38398e-13	2.56439e-12	17.382
ENSG00000277619	0.0103118	0.00629196	7.42681	3.39224e-13	2.56909e-12	17.3796
ENSG00000270933	0.455947	0.269819	7.42606	3.41014e-13	2.58107e-12	17.3744
ENSG00000272192	0.255801	0.535173	7.42451	3.4472e-13	2.60755e-12	17.3638
ENSG00000256268	0.0951235	0.0581131	7.4244	3.44996e-13	2.60806e-12	17.363
ENSG00000244151	0.127377	0.260368	7.42247	3.49677e-13	2.64184e-12	17.3497
ENSG00000235381	-0.189224	0.665244	-7.42146	3.5214e-13	2.65884e-12	17.3428
ENSG00000272288	1.39827	3.58675	7.41753	3.61931e-13	2.73111e-12	17.3159
ENSG00000230155	0.0429225	0.0914421	7.41616	3.65393e-13	2.75557e-12	17.3065
ENSG00000235927	0.0292475	0.0741771	7.4157	3.66581e-13	2.76286e-12	17.3033
ENSG00000226386	-0.885521	1.44727	-7.41463	3.6932e-13	2.78182e-12	17.296
ENSG00000225527	-0.147032	0.291199	-7.41066	3.79696e-13	2.85825e-12	17.2687
ENSG00000254338	0.34503	0.211108	7.40863	3.85098e-13	2.89717e-12	17.2548
ENSG00000246763	-0.372054	0.810725	-7.40574	3.92921e-13	2.95424e-12	17.235
ENSG00000245667	0.160272	0.371507	7.40388	3.98059e-13	2.99107e-12	17.2222
ENSG00000226180	-0.221037	0.799835	-7.40307	4.00317e-13	3.00623e-12	17.2167
ENSG00000267214	0.0439624	0.0407211	7.40101	4.06092e-13	3.04777e-12	17.2026
ENSG00000273771	0.159016	0.115227	7.39381	4.26961e-13	3.20247e-12	17.1532
ENSG00000253523	-0.0274655	0.0319525	-7.39318	4.28827e-13	3.21453e-12	17.149
ENSG00000268746	0.0948989	0.0873045	7.39284	4.29836e-13	3.22016e-12	17.1466
ENSG00000220575	-0.398851	0.32805	-7.39276	4.301e-13	3.2202e-12	17.146
ENSG00000261455	2.77868	9.27377	7.39232	4.31404e-13	3.22803e-12	17.1431
ENSG00000270210	0.433914	0.704333	7.39151	4.33835e-13	3.24428e-12	17.1375
ENSG00000224717	0.0875274	0.049285	7.39083	4.35886e-13	3.25766e-12	17.1329
ENSG00000227517	0.00407937	0.00460402	7.38988	4.38791e-13	3.27741e-12	17.1263
ENSG00000255929	-0.0481989	0.0838555	-7.3896	4.39647e-13	3.28184e-12	17.1244
ENSG00000233936	-0.11035	0.0916548	-7.38743	4.46333e-13	3.32976e-12	17.1096
ENSG00000268583	0.0512114	0.186447	7.38558	4.52103e-13	3.37079e-12	17.0969
ENSG00000269846	0.036369	0.0458115	7.38472	4.54828e-13	3.38908e-12	17.091
ENSG00000223949	0.027275	0.0154077	7.38426	4.56261e-13	3.39773e-12	17.0879
ENSG00000226828	-0.235771	0.367527	-7.38321	4.59597e-13	3.42053e-12	17.0808
ENSG00000233654	0.428098	1.21459	7.38153	4.65025e-13	3.45886e-12	17.0692
ENSG00000259685	-1.17561	2.10125	-7.38058	4.6808e-13	3.47952e-12	17.0628
ENSG00000260509	-0.163023	0.374003	-7.3799	4.70318e-13	3.49288e-12	17.0581
ENSG00000261158	0.0374401	0.0382012	7.37986	4.70438e-13	3.49288e-12	17.0578
ENSG00000273824	0.0205892	0.0136679	7.37919	4.72644e-13	3.50717e-12	17.0532
ENSG00000237377	0.0305393	0.0188237	7.37286	4.9386e-13	3.66243e-12	17.01
ENSG00000258918	-0.162017	0.161225	-7.37157	4.98307e-13	3.69321e-12	17.0012
ENSG00000255737	1.24181	0.623189	7.36972	5.04752e-13	3.73876e-12	16.9886
ENSG00000230565	-0.352585	1.03621	-7.36959	5.05192e-13	3.7398e-12	16.9877
ENSG00000230454	-0.353024	0.718232	-7.3691	5.06927e-13	3.75042e-12	16.9843
ENSG00000270681	-0.698851	2.32344	-7.36854	5.08877e-13	3.76261e-12	16.9805
ENSG00000267454	0.644034	2.53228	7.3683	5.09736e-13	3.76673e-12	16.9789
ENSG00000253554	-0.0319023	0.0282266	-7.36676	5.15223e-13	3.80503e-12	16.9683
ENSG00000272836	-0.552457	1.57381	-7.3656	5.19386e-13	3.83351e-12	16.9604
ENSG00000270035	-0.321205	0.707065	-7.36309	5.28499e-13	3.89846e-12	16.9433
ENSG00000230690	0.035169	0.0602696	7.3588	5.44433e-13	4.01362e-12	16.9141
ENSG00000228944	-0.246122	0.397059	-7.355	5.58973e-13	4.11838e-12	16.8882
ENSG00000259883	0.044061	0.066192	7.35467	5.60269e-13	4.12549e-12	16.8859
ENSG00000226252	-0.161285	0.256493	-7.35391	5.63209e-13	4.14406e-12	16.8807
ENSG00000267070	-0.0368847	0.059872	-7.35385	5.63454e-13	4.14406e-12	16.8803
ENSG00000272476	0.0629854	0.209818	7.34354	6.05139e-13	4.44802e-12	16.8101
ENSG00000255559	-0.0855472	0.25783	-7.34192	6.11938e-13	4.49535e-12	16.7991
ENSG00000235947	0.0475209	0.028949	7.34106	6.15605e-13	4.51963e-12	16.7932
ENSG00000230424	0.255036	0.865715	7.34013	6.19564e-13	4.54602e-12	16.7869
ENSG00000253311	-0.0026456	0.00355923	-7.33869	6.25784e-13	4.58896e-12	16.7771
ENSG00000259238	0.0451776	0.0450372	7.33744	6.31197e-13	4.62594e-12	16.7686
ENSG00000250584	-0.152416	0.154721	-7.3368	6.34003e-13	4.64377e-12	16.7642
ENSG00000259711	0.224093	0.148991	7.33238	6.53675e-13	4.78506e-12	16.7342
ENSG00000272402	-0.312412	1.28067	-7.32967	6.65998e-13	4.87241e-12	16.7158
ENSG00000227438	0.0283538	0.0160049	7.32923	6.68031e-13	4.88442e-12	16.7128
ENSG00000260331	-0.165176	0.635806	-7.32789	6.7425e-13	4.927e-12	16.7037
ENSG00000267493	0.280019	1.00936	7.32415	6.91889e-13	5.05293e-12	16.6783
ENSG00000261431	0.52195	0.845784	7.32066	7.08773e-13	5.17322e-12	16.6546
ENSG00000250126	0.0849242	0.0554296	7.31446	7.39749e-13	5.3958e-12	16.6125
ENSG00000251034	-0.0661839	0.329448	-7.31438	7.40134e-13	5.3958e-12	16.612
ENSG00000260679	0.0320807	0.0186798	7.31232	7.50712e-13	5.46973e-12	16.598
ENSG00000232415	0.506532	0.694328	7.31169	7.54015e-13	5.49058e-12	16.5937
ENSG00000225365	0.125173	0.220905	7.31062	7.59598e-13	5.52801e-12	16.5865
ENSG00000267505	0.141291	0.187406	7.30908	7.67677e-13	5.58355e-12	16.576
ENSG00000255224	0.724407	2.31214	7.30847	7.70946e-13	5.60407e-12	16.5719
ENSG00000231295	-0.202707	0.432256	-7.30541	7.87354e-13	5.72e-12	16.5512
ENSG00000249679	0.0428357	0.0924705	7.30421	7.93861e-13	5.76392e-12	16.5431
ENSG00000272267	1.34376	1.15213	7.30375	7.96423e-13	5.77916e-12	16.5399
ENSG00000272479	-0.323171	0.327909	-7.30203	8.05919e-13	5.84467e-12	16.5282
ENSG00000229588	1.04003	0.532843	7.30145	8.09125e-13	5.86451e-12	16.5243
ENSG00000267014	-1.60633	1.87978	-7.29948	8.20187e-13	5.94124e-12	16.511
ENSG00000267658	0.111792	0.268631	7.29699	8.34328e-13	6.04016e-12	16.4942
ENSG00000259881	-0.0331329	0.0474241	-7.29426	8.50163e-13	6.15124e-12	16.4757
ENSG00000259065	-0.58119	1.52036	-7.29414	8.5086e-13	6.15271e-12	16.4749
ENSG00000274220	-0.291284	1.05594	-7.29119	8.68326e-13	6.27538e-12	16.4549
ENSG00000260838	-0.16707	0.195056	-7.28967	8.7741e-13	6.33736e-12	16.4446
ENSG00000237187	-0.317855	1.64659	-7.28486	9.06951e-13	6.54693e-12	16.4121
ENSG00000225764	0.18562	0.239443	7.28372	9.14049e-13	6.59436e-12	16.4044
ENSG00000262693	-0.144332	0.356966	-7.28219	9.23726e-13	6.66032e-12	16.394
ENSG00000258976	0.0182812	0.0190881	7.26787	1.01914e-12	7.34404e-12	16.2974
ENSG00000267734	0.0335613	0.0308591	7.26752	1.02161e-12	7.35762e-12	16.295
ENSG00000245832	-0.137243	0.232394	-7.26705	1.02494e-12	7.37735e-12	16.2918
ENSG00000261105	0.0448535	0.10133	7.26694	1.02569e-12	7.37846e-12	16.2911
ENSG00000224238	0.351492	0.728033	7.26643	1.02928e-12	7.4e-12	16.2876
ENSG00000249746	0.0502669	0.024	7.26228	1.05896e-12	7.60906e-12	16.2597
ENSG00000205037	-0.269424	0.249584	-7.2602	1.07421e-12	7.71419e-12	16.2456
ENSG00000271670	-0.106989	0.19786	-7.25938	1.08029e-12	7.75335e-12	16.2401
ENSG00000274996	-0.059173	0.0548682	-7.25846	1.08708e-12	7.79758e-12	16.2339
ENSG00000238113	0.311061	0.950914	7.25769	1.09285e-12	7.83453e-12	16.2287
ENSG00000232855	-0.0124014	0.0300113	-7.25539	1.11018e-12	7.95419e-12	16.2132
ENSG00000258457	0.139654	0.363068	7.25525	1.11126e-12	7.95456e-12	16.2123
ENSG00000280241	-0.0757984	0.109094	-7.25522	1.11151e-12	7.95456e-12	16.212
ENSG00000226757	-0.0363242	0.0344664	-7.25303	1.12825e-12	8.06977e-12	16.1973
ENSG00000264491	-0.346576	0.513466	-7.25244	1.13287e-12	8.09812e-12	16.1933
ENSG00000253852	0.0307781	0.024618	7.25158	1.13957e-12	8.14138e-12	16.1875
ENSG00000253853	0.0466397	0.0579125	7.25106	1.14364e-12	8.16576e-12	16.184
ENSG00000238005	0.0161854	0.0236115	7.25032	1.1494e-12	8.20219e-12	16.1791
ENSG00000152931	-0.455891	0.455815	-7.24852	1.16369e-12	8.29941e-12	16.1669
ENSG00000234638	0.055013	0.0322854	7.24805	1.16743e-12	8.32137e-12	16.1638
ENSG00000281460	-0.221724	0.221478	-7.24634	1.18113e-12	8.41423e-12	16.1523
ENSG00000258851	0.118088	0.189377	7.24512	1.19108e-12	8.48025e-12	16.1441
ENSG00000196951	-0.0423786	0.13736	-7.24219	1.21518e-12	8.64689e-12	16.1244
ENSG00000230978	0.0424984	0.0215619	7.23753	1.25452e-12	8.91838e-12	16.093
ENSG00000258122	-0.098515	0.145211	-7.2375	1.25476e-12	8.91838e-12	16.0928
ENSG00000226363	0.51038	0.36951	7.23392	1.28587e-12	9.13431e-12	16.0688
ENSG00000250220	-0.218477	0.944531	-7.23322	1.29199e-12	9.17252e-12	16.0641
ENSG00000229356	-0.0324284	0.0450835	-7.23253	1.29815e-12	9.21101e-12	16.0594
ENSG00000259038	2.40908	2.72465	7.22968	1.32366e-12	9.3835e-12	16.0403
ENSG00000274341	-0.609406	1.54746	-7.22965	1.32396e-12	9.3835e-12	16.0401
ENSG00000254226	-0.0520886	0.0794811	-7.22679	1.35008e-12	9.56318e-12	16.0208
ENSG00000233535	0.504394	0.265744	7.22364	1.37936e-12	9.76508e-12	15.9997
ENSG00000234183	0.275397	0.38513	7.21973	1.41672e-12	1.00239e-11	15.9735
ENSG00000241131	0.0625728	0.0399299	7.21795	1.434e-12	1.01404e-11	15.9615
ENSG00000262420	0.0260851	0.0528676	7.21725	1.44089e-12	1.01833e-11	15.9568
ENSG00000260563	-1.90857	6.18622	-7.21702	1.44308e-12	1.0193e-11	15.9553
ENSG00000268996	-0.822208	3.34281	-7.21674	1.44586e-12	1.02069e-11	15.9535
ENSG00000267130	-0.0709583	0.132535	-7.21237	1.48965e-12	1.05101e-11	15.9241
ENSG00000249379	-0.153994	0.292102	-7.20669	1.54835e-12	1.09135e-11	15.8861
ENSG00000254639	0.0483652	0.0585807	7.20667	1.54857e-12	1.09135e-11	15.886
ENSG00000253973	-0.0735444	0.0922732	-7.20635	1.55203e-12	1.09316e-11	15.8838
ENSG00000253302	0.0178245	0.0438315	7.20479	1.56863e-12	1.10423e-11	15.8733
ENSG00000273472	-0.140117	0.466204	-7.2037	1.58028e-12	1.11181e-11	15.866
ENSG00000226508	-0.548658	1.19185	-7.20264	1.59169e-12	1.11921e-11	15.859
ENSG00000230834	0.0635748	0.0297354	7.2019	1.59974e-12	1.12423e-11	15.854
ENSG00000233178	-0.0327294	0.127162	-7.20148	1.60436e-12	1.12685e-11	15.8512
ENSG00000233290	-0.0231289	0.0204823	-7.20136	1.60566e-12	1.12713e-11	15.8504
ENSG00000228318	0.0636877	0.0513247	7.1984	1.63831e-12	1.14939e-11	15.8306
ENSG00000260328	-0.640006	0.5089	-7.19733	1.65026e-12	1.15713e-11	15.8235
ENSG00000257935	-4.17209	3.36908	-7.19473	1.67978e-12	1.17717e-11	15.806
ENSG00000272848	0.173294	0.212828	7.19453	1.68205e-12	1.1781e-11	15.8047
ENSG00000261535	0.0215772	0.0259257	7.19385	1.68984e-12	1.18289e-11	15.8001
ENSG00000224164	0.175443	0.321345	7.19296	1.70007e-12	1.18938e-11	15.7942
ENSG00000273247	0.104036	0.433115	7.19263	1.70391e-12	1.1914e-11	15.792
ENSG00000235885	0.00271444	0.00242336	7.1922	1.70896e-12	1.19426e-11	15.7891
ENSG00000253187	0.103723	0.0456588	7.19091	1.72402e-12	1.20411e-11	15.7805
ENSG00000227455	0.533118	0.281286	7.18861	1.75118e-12	1.2224e-11	15.7651
ENSG00000253433	-0.0666678	0.126407	-7.18846	1.75289e-12	1.22291e-11	15.7641
ENSG00000267395	0.218766	0.471104	7.18371	1.81043e-12	1.26234e-11	15.7324
ENSG00000235530	0.0456877	0.166649	7.18249	1.82553e-12	1.27216e-11	15.7242
ENSG00000227388	-0.13875	0.380341	-7.17917	1.86712e-12	1.30042e-11	15.7021
ENSG00000259763	0.0262332	0.0194865	7.17892	1.87027e-12	1.30189e-11	15.7004
ENSG00000260070	-1.3127	1.96818	-7.17783	1.88422e-12	1.31087e-11	15.6931
ENSG00000234902	0.0380671	0.0708737	7.17631	1.90374e-12	1.32371e-11	15.683
ENSG00000232555	-0.0184478	0.0317975	-7.17552	1.91402e-12	1.33012e-11	15.6777
ENSG00000270052	0.0764052	0.117659	7.1741	1.93251e-12	1.34222e-11	15.6682
ENSG00000237604	0.0732223	0.104093	7.17284	1.94909e-12	1.35298e-11	15.6598
ENSG00000236403	-0.0520972	0.0410844	-7.1722	1.95762e-12	1.35815e-11	15.6555
ENSG00000237410	-0.497707	1.52197	-7.16923	1.99742e-12	1.38499e-11	15.6358
ENSG00000233529	0.0139831	0.00915446	7.16836	2.00926e-12	1.39242e-11	15.63
ENSG00000146521	0.0954431	0.078807	7.1679	2.01552e-12	1.39599e-11	15.6269
ENSG00000273272	0.0252269	0.0325649	7.16543	2.04961e-12	1.41881e-11	15.6104
ENSG00000227589	0.0336716	0.0214156	7.16308	2.08245e-12	1.44075e-11	15.5948
ENSG00000249309	0.0316989	0.0390216	7.15958	2.1325e-12	1.47455e-11	15.5714
ENSG00000225378	-0.0131187	0.011108	-7.1574	2.16431e-12	1.49572e-11	15.5569
ENSG00000267811	0.180308	0.481028	7.15727	2.16618e-12	1.49619e-11	15.556
ENSG00000272622	-0.094737	0.271219	-7.15682	2.17276e-12	1.4999e-11	15.5531
ENSG00000253576	-0.0291884	0.032589	-7.15233	2.23978e-12	1.54531e-11	15.5232
ENSG00000226091	-0.0527509	0.130748	-7.15176	2.24851e-12	1.55048e-11	15.5194
ENSG00000274225	-0.265696	0.309821	-7.14885	2.29328e-12	1.58048e-11	15.5
ENSG00000267226	0.142649	0.318954	7.14809	2.30505e-12	1.58771e-11	15.495
ENSG00000228775	0.220058	0.741647	7.14572	2.34225e-12	1.61245e-11	15.4792
ENSG00000231106	0.500378	0.261658	7.14499	2.35395e-12	1.6196e-11	15.4743
ENSG00000259146	0.392678	0.931899	7.14424	2.36595e-12	1.62696e-11	15.4693
ENSG00000270792	0.0175282	0.0200333	7.14028	2.43016e-12	1.6702e-11	15.443
ENSG00000241884	0.00730858	0.00492396	7.13773	2.47228e-12	1.69822e-11	15.4261
ENSG00000250447	0.0227932	0.0168391	7.13663	2.49084e-12	1.71002e-11	15.4188
ENSG00000270883	-0.110593	0.120127	-7.13536	2.51223e-12	1.72375e-11	15.4104
ENSG00000180712	0.0273726	0.0714204	7.13371	2.54036e-12	1.7421e-11	15.3994
ENSG00000260135	0.176089	0.0965673	7.13214	2.56753e-12	1.75977e-11	15.389
ENSG00000229294	-0.0309752	0.0410016	-7.132	2.56989e-12	1.76041e-11	15.3881
ENSG00000272449	-0.878197	1.00183	-7.1303	2.59966e-12	1.77984e-11	15.3767
ENSG00000271911	-0.0105867	0.0178281	-7.12769	2.64578e-12	1.81042e-11	15.3595
ENSG00000251294	-0.0183505	0.0192336	-7.12532	2.68843e-12	1.83859e-11	15.3437
ENSG00000247796	-0.195285	0.773222	-7.12514	2.69181e-12	1.83989e-11	15.3425
ENSG00000225518	0.162539	0.387987	7.12316	2.72799e-12	1.8636e-11	15.3294
ENSG00000260317	0.457465	1.38674	7.11659	2.85151e-12	1.94692e-11	15.2859
ENSG00000250602	-0.227062	0.531361	-7.1163	2.85718e-12	1.94972e-11	15.2839
ENSG00000227544	-0.968461	1.81134	-7.11449	2.89227e-12	1.97259e-11	15.2719
ENSG00000247735	-0.279266	0.825373	-7.10905	3.00022e-12	2.0451e-11	15.2359
ENSG00000271065	0.0542125	0.0502449	7.10801	3.02134e-12	2.05837e-11	15.229
ENSG00000234396	0.0462238	0.0386829	7.10637	3.05489e-12	2.08009e-11	15.2182
ENSG00000250974	-0.0192838	0.0235182	-7.10441	3.09552e-12	2.10661e-11	15.2052
ENSG00000263627	0.205806	0.372974	7.10426	3.09862e-12	2.10757e-11	15.2042
ENSG00000175772	-0.160966	0.147677	-7.1041	3.10188e-12	2.10863e-11	15.2032
ENSG00000279897	-0.0443476	0.11391	-7.10262	3.13299e-12	2.12862e-11	15.1934
ENSG00000273258	0.0712711	0.0609607	7.10152	3.15629e-12	2.14329e-11	15.1861
ENSG00000267053	0.0721636	0.156049	7.0955	3.28671e-12	2.23064e-11	15.1463
ENSG00000243243	0.0136556	0.0125335	7.09436	3.31206e-12	2.24662e-11	15.1387
ENSG00000236289	-0.0320141	0.0564348	-7.09407	3.31852e-12	2.24978e-11	15.1368
ENSG00000231703	0.00720283	0.00523586	7.0926	3.3514e-12	2.27084e-11	15.1271
ENSG00000258642	-0.0607607	0.0746753	-7.09159	3.37441e-12	2.28519e-11	15.1204
ENSG00000232480	0.36092	0.592171	7.08744	3.46975e-12	2.34848e-11	15.093
ENSG00000269656	-0.108075	0.30006	-7.08392	3.55273e-12	2.40334e-11	15.0698
ENSG00000214999	-0.0281948	0.0350728	-7.07964	3.65639e-12	2.47213e-11	15.0416
ENSG00000260166	-0.142357	0.129867	-7.07675	3.72803e-12	2.51919e-11	15.0225
ENSG00000226856	0.111488	0.14335	7.07666	3.73025e-12	2.51933e-11	15.0219
ENSG00000246394	0.0255785	0.0303012	7.07549	3.75959e-12	2.53778e-11	15.0142
ENSG00000223511	0.0815091	0.113574	7.07541	3.76179e-12	2.53789e-11	15.0136
ENSG00000260677	0.00743705	0.00551101	7.07091	3.87696e-12	2.61363e-11	14.984
ENSG00000253106	-0.188474	0.982004	-7.07086	3.87826e-12	2.61363e-11	14.9837
ENSG00000253327	-0.0492038	0.180333	-7.06849	3.94028e-12	2.654e-11	14.9681
ENSG00000261332	0.0682558	0.0370327	7.06674	3.98689e-12	2.68395e-11	14.9565
ENSG00000205562	-0.144717	0.151967	-7.06547	4.02097e-12	2.70543e-11	14.9482
ENSG00000262898	0.00932988	0.0108057	7.06514	4.0299e-12	2.70979e-11	14.946
ENSG00000272434	0.211427	0.260334	7.06507	4.03179e-12	2.70979e-11	14.9455
ENSG00000250509	0.0179708	0.0122708	7.06413	4.05734e-12	2.72549e-11	14.9393
ENSG00000273064	-0.202018	0.428152	-7.06379	4.06646e-12	2.73015e-11	14.9371
ENSG00000263667	-0.023881	0.0244854	-7.06087	4.14677e-12	2.78257e-11	14.9179
ENSG00000271367	0.159841	0.342078	7.05908	4.19689e-12	2.81469e-11	14.9061
ENSG00000227588	-0.0634842	0.0519452	-7.05854	4.21206e-12	2.82335e-11	14.9026
ENSG00000257135	-0.160897	0.627029	-7.05758	4.23933e-12	2.8401e-11	14.8962
ENSG00000226562	-0.0930504	0.0932774	-7.04623	4.57391e-12	3.06261e-11	14.8216
ENSG00000237716	0.0140814	0.0196649	7.04503	4.61059e-12	3.08551e-11	14.8138
ENSG00000229196	0.249212	0.246318	7.0427	4.68304e-12	3.13231e-11	14.7984
ENSG00000226648	0.221363	0.43178	7.03874	4.80856e-12	3.21455e-11	14.7725
ENSG00000255136	-0.0387789	0.0600673	-7.03688	4.86881e-12	3.25309e-11	14.7602
ENSG00000271265	-0.446247	1.15003	-7.03584	4.90276e-12	3.27402e-11	14.7534
ENSG00000249637	-0.299108	1.22873	-7.03505	4.92875e-12	3.28961e-11	14.7482
ENSG00000272843	0.142958	0.354083	7.03355	4.97807e-12	3.32075e-11	14.7384
ENSG00000240137	0.163411	0.310077	7.03	5.0975e-12	3.39861e-11	14.7151
ENSG00000240889	0.0543407	0.203573	7.02953	5.11355e-12	3.40748e-11	14.712
ENSG00000175773	-0.0496799	0.13414	-7.02572	5.24518e-12	3.49333e-11	14.6871
ENSG00000262202	0.0607096	0.0641039	7.02559	5.24971e-12	3.49449e-11	14.6862
ENSG00000270090	-0.0231247	0.0451835	-7.02456	5.28594e-12	3.51673e-11	14.6795
ENSG00000279668	-0.0120578	0.0142356	-7.02105	5.41129e-12	3.5982e-11	14.6565
ENSG00000187013	0.182294	0.365573	7.01698	5.56006e-12	3.69516e-11	14.6298
ENSG00000261996	-0.140614	0.395902	-7.01664	5.57272e-12	3.7016e-11	14.6276
ENSG00000257252	0.0642687	0.089192	7.01648	5.57849e-12	3.70346e-11	14.6266
ENSG00000233589	0.0705834	0.0395936	7.01517	5.62767e-12	3.73413e-11	14.6179
ENSG00000276814	0.0965691	0.34694	7.01413	5.6668e-12	3.75809e-11	14.6111
ENSG00000260145	0.0376519	0.0551433	7.01339	5.69465e-12	3.77456e-11	14.6063
ENSG00000257477	0.021505	0.0180126	7.01102	5.78524e-12	3.83257e-11	14.5908
ENSG00000248367	-1.60779	3.14218	-7.01001	5.8242e-12	3.85633e-11	14.5842
ENSG00000271040	-0.222038	0.878056	-7.00874	5.87368e-12	3.88703e-11	14.5759
ENSG00000254160	-0.0258448	0.0247857	-7.00441	6.04534e-12	3.99851e-11	14.5476
ENSG00000268170	0.00632512	0.00524256	7.00339	6.08683e-12	4.02382e-11	14.5409
ENSG00000261313	-0.0125167	0.0137982	-7.0024	6.12691e-12	4.04817e-11	14.5345
ENSG00000272769	0.0386331	0.0866132	6.99915	6.26073e-12	4.1344e-11	14.5132
ENSG00000276742	-0.787512	1.54667	-6.99731	6.33799e-12	4.18321e-11	14.5012
ENSG00000234303	-0.0343255	0.0335052	-6.99569	6.40641e-12	4.22613e-11	14.4907
ENSG00000236528	0.0150353	0.0162689	6.99407	6.47595e-12	4.26949e-11	14.4801
ENSG00000269352	0.636616	1.60623	6.994	6.47898e-12	4.26949e-11	14.4796
ENSG00000278013	-0.0600418	0.108237	-6.99322	6.51275e-12	4.28948e-11	14.4745
ENSG00000247311	0.251173	0.147752	6.99211	6.56093e-12	4.31893e-11	14.4672
ENSG00000222030	-0.011954	0.0110259	-6.99122	6.59947e-12	4.34202e-11	14.4615
ENSG00000228065	0.0630059	0.119572	6.98746	6.76639e-12	4.44949e-11	14.437
ENSG00000226779	0.0109199	0.00794643	6.98376	6.93509e-12	4.55802e-11	14.4128
ENSG00000260633	-0.27332	0.485053	-6.98244	6.99598e-12	4.59562e-11	14.4042
ENSG00000270571	0.0204773	0.033321	6.98181	7.02545e-12	4.61256e-11	14.4001
ENSG00000234318	0.225482	0.169672	6.98097	7.0644e-12	4.63568e-11	14.3946
ENSG00000230615	-0.124082	0.467995	-6.9743	7.38418e-12	4.84298e-11	14.3512
ENSG00000269148	0.0739288	0.158214	6.97243	7.47634e-12	4.90085e-11	14.339
ENSG00000226702	0.226715	0.112937	6.97072	7.5613e-12	4.95394e-11	14.3279
ENSG00000251301	0.0449717	0.0348588	6.9668	7.76049e-12	5.08178e-11	14.3024
ENSG00000270720	-0.224553	0.666403	-6.95966	8.13602e-12	5.32489e-11	14.256
ENSG00000233559	0.061708	0.10889	6.95927	8.15718e-12	5.33594e-11	14.2534
ENSG00000260932	-0.0581401	0.123426	-6.95769	8.24292e-12	5.3892e-11	14.2431
ENSG00000255537	-0.0931636	0.3756	-6.95744	8.25649e-12	5.39525e-11	14.2415
ENSG00000258422	-0.124683	0.181564	-6.95599	8.33606e-12	5.44439e-11	14.2321
ENSG00000267421	0.182858	0.476186	6.95585	8.34377e-12	5.44658e-11	14.2312
ENSG00000258888	-0.0653697	0.153638	-6.95477	8.40362e-12	5.48278e-11	14.2242
ENSG00000272871	-0.684267	1.63222	-6.95298	8.50412e-12	5.54545e-11	14.2125
ENSG00000263878	-0.566913	0.596727	-6.95267	8.52159e-12	5.55394e-11	14.2105
ENSG00000231131	0.117464	0.226213	6.95233	8.54069e-12	5.56348e-11	14.2083
ENSG00000247775	-0.0176691	0.0192815	-6.94984	8.68236e-12	5.65282e-11	14.1921
ENSG00000260473	0.0192868	0.0288936	6.94877	8.74371e-12	5.6898e-11	14.1852
ENSG00000255158	-0.0748909	0.194493	-6.94673	8.86241e-12	5.76403e-11	14.172
ENSG00000236922	-0.0420182	0.0312847	-6.94425	9.00902e-12	5.85633e-11	14.1559
ENSG00000272880	-0.115378	0.144292	-6.9438	9.03574e-12	5.87064e-11	14.153
ENSG00000248469	-0.214855	0.224231	-6.93928	9.30962e-12	6.04544e-11	14.1236
ENSG00000235385	0.238892	0.132634	6.93885	9.33617e-12	6.05953e-11	14.1209
ENSG00000273445	0.0337723	0.0206107	6.93724	9.43605e-12	6.12117e-11	14.1104
ENSG00000270956	0.0361757	0.0511336	6.93668	9.47095e-12	6.14062e-11	14.1068
ENSG00000272072	-0.26983	0.863889	-6.92998	9.89884e-12	6.41472e-11	14.0634
ENSG00000224358	-0.0644603	0.232751	-6.92283	1.03772e-11	6.72096e-11	14.0171
ENSG00000273890	-0.137791	0.363373	-6.92275	1.03822e-11	6.72096e-11	14.0166
ENSG00000230525	0.007886	0.00509658	6.92224	1.04174e-11	6.74029e-11	14.0133
ENSG00000177112	-0.0720469	0.21534	-6.92189	1.04412e-11	6.75217e-11	14.011
ENSG00000230647	0.00703836	0.00562634	6.92075	1.05202e-11	6.79969e-11	14.0036
ENSG00000261037	-0.121553	0.118507	-6.91894	1.06461e-11	6.87752e-11	13.992
ENSG00000271327	0.177676	0.400083	6.91804	1.07095e-11	6.91493e-11	13.9861
ENSG00000225559	-0.44187	0.799593	-6.91728	1.0763e-11	6.94585e-11	13.9812
ENSG00000267193	-0.0229801	0.0436121	-6.91615	1.08437e-11	6.99358e-11	13.9739
ENSG00000275427	-0.00471764	0.00509554	-6.91608	1.08484e-11	6.99358e-11	13.9735
ENSG00000229153	0.0181874	0.0461984	6.91601	1.08537e-11	6.99358e-11	13.973
ENSG00000274767	-0.0888304	0.125116	-6.9136	1.10274e-11	7.10183e-11	13.9574
ENSG00000272021	0.0756259	0.140236	6.9127	1.10926e-11	7.14009e-11	13.9516
ENSG00000236991	-0.028576	0.068546	-6.91043	1.126e-11	7.24416e-11	13.9369
ENSG00000224413	0.0223624	0.013626	6.90965	1.13181e-11	7.27775e-11	13.9319
ENSG00000226245	-0.326174	1.03664	-6.90896	1.1369e-11	7.30671e-11	13.9275
ENSG00000266288	-0.0516373	0.0615824	-6.90833	1.14162e-11	7.33326e-11	13.9234
ENSG00000235215	0.0585348	0.0459025	6.90632	1.15682e-11	7.4271e-11	13.9104
ENSG00000204588	-0.143947	0.128384	-6.905	1.16691e-11	7.48804e-11	13.9019
ENSG00000225127	-1.31071	3.27748	-6.90283	1.18372e-11	7.59202e-11	13.8878
ENSG00000260219	0.369516	1.59025	6.90268	1.18485e-11	7.59536e-11	13.8869
ENSG00000259326	-0.0363809	0.104451	-6.90176	1.19204e-11	7.63747e-11	13.881
ENSG00000277491	-0.112849	0.402242	-6.89491	1.24695e-11	7.98521e-11	13.8368
ENSG00000251532	-0.235735	0.48203	-6.89386	1.25556e-11	8.03621e-11	13.83
ENSG00000228358	-0.0823683	0.0648847	-6.89275	1.26472e-11	8.09073e-11	13.8229
ENSG00000277186	-0.100625	0.196569	-6.89244	1.26731e-11	8.10313e-11	13.8209
ENSG00000240541	0.00780155	0.00880134	6.89165	1.27395e-11	8.1414e-11	13.8157
ENSG00000235236	-0.131761	0.328169	-6.89149	1.27528e-11	8.14571e-11	13.8147
ENSG00000242973	-0.0254077	0.034767	-6.89132	1.27666e-11	8.15035e-11	13.8137
ENSG00000262292	0.0032056	0.00179926	6.88701	1.31334e-11	8.38029e-11	13.7858
ENSG00000259964	-0.0762053	0.0732988	-6.88419	1.33787e-11	8.53243e-11	13.7677
ENSG00000260542	0.00417911	0.00275298	6.88383	1.34101e-11	8.548e-11	13.7654
ENSG00000241054	0.0484155	0.0564557	6.88375	1.34168e-11	8.548e-11	13.7649
ENSG00000254906	-0.049326	0.0364507	-6.88141	1.36249e-11	8.67616e-11	13.7498
ENSG00000249150	-0.00973575	0.0148836	-6.8798	1.37688e-11	8.76333e-11	13.7395
ENSG00000261285	0.0100068	0.00549345	6.87757	1.39721e-11	8.88818e-11	13.7251
ENSG00000277930	-0.0268365	0.0360092	-6.87686	1.40373e-11	8.92511e-11	13.7205
ENSG00000257829	-0.142976	0.16959	-6.87524	1.41866e-11	9.01545e-11	13.7101
ENSG00000254645	-0.0426649	0.0650356	-6.87501	1.42088e-11	9.02491e-11	13.7086
ENSG00000232835	0.403995	0.185515	6.87304	1.43928e-11	9.13714e-11	13.696
ENSG00000229699	-0.00514322	0.00435015	-6.86734	1.49404e-11	9.47996e-11	13.6593
ENSG00000272716	0.16278	0.403856	6.86466	1.52044e-11	9.64259e-11	13.6421
ENSG00000234693	0.0191974	0.0222323	6.86458	1.52132e-11	9.64325e-11	13.6416
ENSG00000236514	-0.152095	0.34953	-6.86388	1.52828e-11	9.68245e-11	13.6371
ENSG00000256915	0.00985817	0.00618437	6.86319	1.53519e-11	9.7213e-11	13.6327
ENSG00000227088	-0.0940436	0.101931	-6.86237	1.54342e-11	9.76849e-11	13.6274
ENSG00000272669	0.650777	1.47803	6.86092	1.55811e-11	9.85388e-11	13.6181
ENSG00000224404	-0.169333	0.12965	-6.86089	1.55849e-11	9.85388e-11	13.6179
ENSG00000261610	0.0139	0.0237781	6.85951	1.57255e-11	9.93769e-11	13.6091
ENSG00000248757	-0.083975	0.119444	-6.85851	1.58295e-11	9.99835e-11	13.6026
ENSG00000250740	0.0280551	0.0227487	6.85795	1.58872e-11	1.00297e-10	13.599
ENSG00000259907	0.0368841	0.0223757	6.85721	1.59638e-11	1.0073e-10	13.5943
ENSG00000259104	-0.142867	0.222571	-6.85307	1.64025e-11	1.03446e-10	13.5677
ENSG00000273437	-2.66734	6.32039	-6.85247	1.64666e-11	1.03798e-10	13.5639
ENSG00000229664	0.0641447	0.0701949	6.85004	1.67297e-11	1.05403e-10	13.5483
ENSG00000267711	0.0873252	0.136179	6.84957	1.67812e-11	1.05674e-10	13.5453
ENSG00000265349	-0.153129	0.237679	-6.8436	1.74482e-11	1.09819e-10	13.5071
ENSG00000267123	0.0477979	0.0319875	6.84332	1.74805e-11	1.09967e-10	13.5052
ENSG00000250777	0.0286537	0.023847	6.84263	1.75595e-11	1.10408e-10	13.5008
ENSG00000254233	0.00864701	0.0109433	6.84203	1.7628e-11	1.10783e-10	13.497
ENSG00000259284	0.0277871	0.0298249	6.84104	1.77422e-11	1.11445e-10	13.4907
ENSG00000262786	0.00704047	0.00719881	6.83913	1.79652e-11	1.12789e-10	13.4784
ENSG00000248727	0.0914686	0.277791	6.83739	1.81699e-11	1.14016e-10	13.4673
ENSG00000251679	-0.0546134	0.086225	-6.83509	1.84453e-11	1.15687e-10	13.4525
ENSG00000235979	-0.0628578	0.137064	-6.83342	1.86462e-11	1.16887e-10	13.4419
ENSG00000203356	-0.0248218	0.0751981	-6.83193	1.88282e-11	1.17969e-10	13.4324
ENSG00000247925	0.0313045	0.0455402	6.83077	1.89716e-11	1.18808e-10	13.4249
ENSG00000260484	0.0269806	0.0228427	6.82989	1.9081e-11	1.19433e-10	13.4193
ENSG00000270953	-0.962937	2.09981	-6.82942	1.91394e-11	1.19739e-10	13.4163
ENSG00000241657	0.0439338	0.0367881	6.82849	1.92552e-11	1.20403e-10	13.4104
ENSG00000224079	-0.0639457	0.113155	-6.82702	1.94404e-11	1.21483e-10	13.401
ENSG00000263072	-0.271113	1.16215	-6.82697	1.94474e-11	1.21483e-10	13.4006
ENSG00000272447	-0.303692	1.33019	-6.82609	1.95586e-11	1.22116e-10	13.395
[truncated: 10,482 more rows]
