# Supplementary material for: Constructing a Model Using Clock‐Related lncRNAs for Predicting the Tumor Microenvironment of Gliomas
Source: Brain Behav. 2025 Oct 15;15(10):e71000. doi: 10.1002/brb3.71000 (PMC12528804; doi:10.1002/brb3.71000)
Supplement: Supplementary file 4 — Supplementary Table 4 Intersection results of CLOCK‐related lncRNA [file BRB3-15-e71000-s004.xlsx]

## Sheet: vennData
2023-12-01	NPAS2	ARNTL	CRY2	CRY1	PER3	CDKN1A	NR1D2	WEE1	CDKN1A|NPAS2	CRY1|CRY2	CRY1|NPAS2	CRY2|NR1D2	ARNTL|CRY1	CDKN1A|DEC1	NR1D2|PER3	ARNTL|WEE1	CRY1|WEE1	CRY2|WEE1	DEC1|WEE1	PER3|WEE1	ARNTL|CDKN1A	CDKN1A|CRY1	ARNTL|CRY2	CDKN1A|CRY2	ARNTL|DEC1	CRY1|DEC1	CRY2|DEC1	ARNTL|NPAS2	CRY2|NPAS2	DEC1|NPAS2	ARNTL|NR1D2	CDKN1A|NR1D2	CRY1|NR1D2	DEC1|NR1D2	NPAS2|NR1D2	ARNTL|PER3	CDKN1A|PER3	CRY1|PER3	CRY2|PER3	DEC1|PER3	NPAS2|PER3	CDKN1A|WEE1	NPAS2|WEE1	NR1D2|WEE1	ARNTL|CRY1|DEC1	CRY1|CRY2|NR1D2	CDKN1A|DEC1|NR1D2	CDKN1A|NR1D2|PER3	CRY1|NR1D2|PER3
ENSG00000234754	ENSG00000261801	ENSG00000259754	ENSG00000229797	ENSG00000257470	ENSG00000226994	ENSG00000234546	ENSG00000250049	ENSG00000234869	ENSG00000268812	ENSG00000271892	ENSG00000259234	ENSG00000274718	ENSG00000258754	ENSG00000257219	ENSG00000249568	ENSG00000272382	ENSG00000248693	ENSG00000245694	ENSG00000235180	ENSG00000273812																									ENSG00000225765	ENSG00000215196	ENSG00000266970	ENSG00000234377	ENSG00000228718
ENSG00000237352	ENSG00000249304	ENSG00000230489	ENSG00000226746	ENSG00000261340	ENSG00000224222	ENSG00000259062	ENSG00000230798	ENSG00000271590	ENSG00000253983	ENSG00000225978	ENSG00000260328	ENSG00000232903
ENSG00000236106	ENSG00000233705	ENSG00000229108	ENSG00000234688	ENSG00000233508	ENSG00000239454	ENSG00000226965	ENSG00000248528		ENSG00000256268
ENSG00000237595	ENSG00000272282	ENSG00000258943	ENSG00000261195	ENSG00000254369	ENSG00000225007	ENSG00000237013	ENSG00000237316
ENSG00000228208	ENSG00000266709	ENSG00000239922	ENSG00000224116	ENSG00000255528	ENSG00000236133	ENSG00000253632
ENSG00000257588	ENSG00000224413	ENSG00000258675	ENSG00000253477	ENSG00000278456	ENSG00000269416	ENSG00000236975
ENSG00000259616	ENSG00000220575	ENSG00000226822	ENSG00000271830	ENSG00000268038	ENSG00000237380
ENSG00000235192	ENSG00000253369	ENSG00000259275	ENSG00000234891
ENSG00000231574	ENSG00000233928
ENSG00000260057	ENSG00000276627
ENSG00000236591
ENSG00000238043
ENSG00000230404
ENSG00000247311
[truncated: 461 more columns]
