# Supplementary material for: Constructing a Model Using Clock‐Related lncRNAs for Predicting the Tumor Microenvironment of Gliomas
Source: Brain Behav. 2025 Oct 15;15(10):e71000. doi: 10.1002/brb3.71000 (PMC12528804; doi:10.1002/brb3.71000)
Supplement: Supplementary file 5 — Supplementary Table 5 Clock‐related lncRNAs after LASSO‐Cox filtering [file BRB3-15-e71000-s002.xlsx]

## Sheet: Sheet1
ENSG00000172965
ENSG00000215196
ENSG00000224222
ENSG00000224413
ENSG00000224675
ENSG00000226746
ENSG00000226822
ENSG00000230404
ENSG00000230489
ENSG00000234688
ENSG00000234754
ENSG00000235151
ENSG00000236106
ENSG00000237380
ENSG00000245694
ENSG00000248528
ENSG00000248693
ENSG00000249304
ENSG00000249568
ENSG00000250049
ENSG00000254545
ENSG00000256268
ENSG00000261195
ENSG00000261801
ENSG00000267919
ENSG00000269416
ENSG00000272282
ENSG00000272382
ENSG00000273812
ENSG00000274718
ENSG00000275830
